# Supplementary material for: Prioritization of cancer driver gene with prize-collecting steiner tree by introducing an edge weighted strategy in the personalized gene interaction network
Source: BMC Bioinformatics. 2022 Aug 16;23:341. doi: 10.1186/s12859-022-04802-y (PMC9380343; doi:10.1186/s12859-022-04802-y)
Supplement: Supplementary file 2 — Additional file 2. Results of ranking genes for PDGPCS, PRODIGY and three centrality measures methods on BLCA, BRCA, COAD and HNSC cancers, respectively. In addition, we provided the full list of the gold standard driver genes from the CGC dataset. [file 12859_2022_4802_MOESM2_ESM.xlsx]

## Sheet: Prediction results of agorithms
BLCA							BRCA							COAD							HNSC
PDGPCS	PRODIGY	SCS	Degree	Betweenness	Closeness		PDGPCS	PRODIGY	SCS	Degree	Betweenness	Closeness		PDGPCS	PRODIGY	SCS	Degree	Betweenness	Closeness		PDGPCS	PRODIGY	SCS	Degree	Betweenness	Closeness
PRKACB	PRKACG	ZNF792	RPS27A	RPS27A	EXTL1		MYC	PRKACG	ZNF829	PPP2R1A	RPS27A	RNH1		PLCG1	NOS3	ZNF837	UBB	CREBBP	FUCA1		TP53	MYC	ZSCAN22	NCBP2	PLCG1	LAPTM4B
GRB2	ITGB1	ZNF93	GNG5	TRIM28	EXTL3		RHOA	RAC1	ZNF93	RPS27A	TRIM28	ROBO4		SDC4	VAPB	UPF3B	UBC	PPP2R1A	FUCA2		MYC	RHOA	ZNF701	UBB	RPS27A	CFH
EHHADH	PIK3CB	ZNF84	POLR2F	UBB	LDB2		ACACB	CDH1	ZNF84	POLR2G	EDEM3	BAIAP2L1		TP53	GNGT1	TAOK1	POLR2J	UBB	KCNK10		AKT1	CTNNB1	ZNF716	FZR1	UBB	FUCA1
RAC1	COPS5	ZNF772	UBB	UBA52	PTPRN2		CYCS	GNG13	ZNF679	ANAPC11	GAMT	EXTL2		PRKACB	COPS5	ZNF835	POLR2B	PRKACA	ROBO4		MAPK1	SMAD2	ZNF84	CDC27	PRKCA	FUCA2
PLCG1	CTNNB1	ZSCAN22	UBE2D1	P2RX6	PTPRN		GNG13	GNGT1	ZNF846	CDC42	HSPA8	EXTL3		CTNNB1	MYC	TRAF4	UBE2D1	UBC	UBAP2		HIF1A	BCL2	ZNF584	H2AFX	WIZ	CPA4
BCL2	TP53	ZNF680	HIST1H2AD	PPP2R1A	IL17RB		CARM1	NOS3	ZNF517	UBE2C	PRKACB	MPC2		PRKACA	INS	PCDHB2	POLR2L	CDC42	BAIAP2L1		HSP90AA1	ARNT	ZNF763	POLR2D	LAPTM4B	CELSR3
TP53	MYC	ZNF696	UBA52	POLR2F	AMOT		GRB2	MMP2	ZNF799	UBA52	UBC	MPC1		MYC	SDC2	RGS17	NCBP2	PRKACB	KCNK2		RAC1	COPS5	ZNF613	UBE2C	UBA52	UROD
LYN	ARNT	ZNF844	SKP2	BTF3L4	MPP5		RAC1	SELE	ZNF708	HSPA8	UBA52	ATG2B		HIST2H3A	ARRB2	ZNF582	CDC42	DRG2	ALCAM		LYN	EHHADH	ZNF792	PLCG1	UROD	WIZ
ARNT	GNG7	ZNF552	GNG4	HSPA8	P2RX6		YWHAZ	PHKG2	ZNF709	CDK1	CDC42	LGI4		NOTCH3	GNAL	ZNF584	GNG7	EDEM2	MRC2		EGFR	SUCLG2	ZNF790	SMURF2	EIF5A2	TES
NCOA1	MAPK14	ZNF773	NCBP1	TP53	SLC25A14		DGKZ	PPIA	ZNF793	HIST1H2BJ	COQ7	ADAM11		RALA	RAC1	SORBS3	CDC20	TRIM28	CD6		PIK3CA	TP53	ZNF768	GNGT1	TP53	SERPINB1
BCL2L1	PRKACA	ZNF707	CDC20	PLCG1	ACBD4		PPP1CA	AKR7A2	ZNF689	NCBP1	PPP2R1A	LAPTM4B		RHOT1	NFATC2	ZNF594	PIK3CA	COQ9	SCGB3A2		GNGT1	ITGB1	ZNF664	POLR2C	EXTL2	GATB
PCNA	RAC1	ZNF623	HIST1H2BN	ARRB2	ARX		TRAF2	GNAL	ZNF607	PRPF19	POLR2G	KLRB1		MAPK3	HSF1	VWA2	POLR2K	ANO6	RNH1		TGFB1	PTGES2	ZNF813	POLR2E	TRIM28	RAB32
RAC3	ARRB2	ZNF823	HIST1H2BD	PRKACG	CPA4		CASP3	JUN	ZNF443	GNB2	COQ9	CLEC2D		CYP2B6	PRKG1	WASF1	PPP2R1A	ITGB1	MARCO		CYCS	HSP90AA1	ZNF620	POLR2G	BTF3L4	RPH3AL
MAPK1	ESR1	ZNF527	CDK1	UBC	PON1		MAX	TXN	ZNF491	POLR2I	COQ6	ATXN1		CDK8	DDC	RFNG	PRKACB	BEST1	CD200R1		TGS1	JUN	ZNF417	APP	ITGB1	ANKRD27
NCOA2	TXN	ZNF835	HIST1H2BJ	POLR2G	ACBD5		CAD	ASS1	ZNF680	RHOA	MYC	CIC		ALDH1B1	SMAD2	RIPK3	CUL1	UBA52	CD200		EHHADH	MAX	ZNF605	NCBP1	ERV3-1	ERGIC3
ALDH3A2	ROCK1	ZNF705A	HIST1H2AC	HSP90AA1	BTD		SMAD4	NOTCH1	ZNF544	POLR2J	COQ3	DHPS		RAC1	PCNA	TUBGCP5	BTRC	SLC25A14	PACS2		SHC1	HES1	ZNF492	CDC20	TGFB1	RWDD4
MED1	EHHADH	ZNF619	HIST2H2BE	HIF1A	CELSR3		SHC1	ARNT	ZNF570	EIF4A3	MAPK3	EDEM3		SMAD4	TP53	THBS2	CDC16	STOM	SIAE		TBL1XR1	ACAA2	ZNF658	HIST1H2BD	CSNK1E	ERGIC2
NRIP1	MMP1	ZNF700	HIST1H2BK	MAPK3	LAMP1		ALDH1B1	MAPK14	ZNF682	PPP2CA	ACTB	DDRGK1		ITGB1	ARRB1	TAPBP	CDC27	TMEM50A	DCBLD2		LAMB3	HSF1	ZNF517	SKP1	GNGT1	ALG3
RHOA	SMAD2	ZNF548	GNG10	MYC	AASS		GAD1	MAPK11	ZNF558	POLR2F	PRKCA	P2RX6		PRKAR1B	RHOA	TTN	CDK1	UCP2	SLC9A6		MYB	PRKACB	ZNF623	POLR2K	MYC	DRG2
FKBP1A	GNAL	ZNF678	POLR2G	HIST1H2AD	LAMP2		PTP4A1	HSPG2	ZNF470	GNG5	CDK1	UCP2		CDC42	PRKG2	TNFSF11	UBA52	LEPROT	SLC9A7		CREBBP	MAPK3	ZNF714	RPS27A	AKT1	DDHD1
ACOX1	HES1	ZNF627	SIAH1	PRKACA	POMT1		HSP90AA1	SLC9A3R2	ZSCAN22	GTF2F1	JUN	CDK5RAP3		STAM	AKR1B1	MMP2	GNGT1	MAPK14	ATXN1		HSP90B1	NFATC2	ZNF45	CBLB	ACTB	EDEM2
SOD1	HSF1	SVEP1	MAGOHB	NRAS	GUCA1A		NOS2	CYCS	ZNF345	POLR2E	PPP2CA	UGGT1		NFATC2	CTNNB1	TRIO	RPS27A	RPS27A	CIC		PTGS2	HSD17B12	ZNF835	ADCY3	MAPK1	DDHD2
DBT	NCOA1	UBA52	RBBP4	GNG5	POMT2		MEF2D	NOS1	ZNF549	RNPS1	ARRB1	UGGT2		SIN3B	CYCS	MYB	POLR2D	PON2	ERGIC3		FADD	ALDH9A1	ZNF596	CDK1	APP	EIF5A2
ALDH7A1	FCER1G	TP53	HIST1H2BL	CTNNB1	GNPAT		MMP9	PLXNA2	ZNF805	HIST1H2AD	ITGB1	SLC25A14		ARNT	HSD17B12	MC2R	GNG10	RNH1	ERGIC2		GSTA1	GAD1	VCAN	POLR2J	HSP90AA1	SPIN1
PRKAR2A	DLG1	VCAN	GNG7	NCBP1	AGPS		TXN	PPP1CC	ZSCAN10	PRKACB	KLHL29	FUCA1		ESR1	BCL2	TPT1	POLR2C	UBAP2	DDHD1		UGT1A5	ARRB2	ZNF467	GNAI2	ADCY3	GATC
CAD	SYK	ZNF697	UBC	GNG4	RNH1		PLAU	MAPK3	ZNF696	POLR2C	PRKACG	TLX2		FYN	SMO	TFAP2B	POLR2I	APPL1	DDHD2		GSTO2	PRKACG	ZNF606	LPAR2	CDK1	GREB1L
CTNNB1	JUNB	VDAC1	PPP2R1A	UBE2D1	ARFIP2		RAB3A	PHKB	ZNF563	ANAPC7	RNH1	ARX		GGT7	CASP3	EVPL	SKP2	MRC2	TAPT1		UGT2B15	PCNA	ZNF468	HIST1H2BK	POLR2D	TLX3
ALOX15	VAPA	ZNF546	ARRB2	CDC42	CKAP4		TP53	CDC25C	ZNF492	FBXO6	WIZ	FUCA2		CCR8	GOT1	ZNF793	RAC1	OTC	SUCO		MAX	ALDH3A2	TRAF6	SOCS1	GNAI2	ARX
VDAC1	ATP1A2	UBQLN4	RNF144B	CDK1	CLCA2		SHMT2	HIST2H3A	ZNF286A	POLR2D	EXTL2	GAMT		PARD6B	SDC4	ZNF689	SKP1	KCNH2	EIF5A2		PRKCA	HIST2H3A	ZNF519	UBE2V2	POLR2E	MAP4K1
P4HB	SGK1	ZNF679	CDC27	ARX	HLA-DMA		EHHADH	VAPA	MST1R	MAGOH	KCTD3	ANKMY2		GNAL	SMAD4	ZNF607	AGT	PACS2	RAB32		GGT1	VDAC3	TFAP2A	TP53	RHOA	F10
SRC	STK11	ZNF563	UBE2V1	HOOK1	CD74		FN1	MAPK1	MMP2	UBA1	PACS2	POMT1		YWHAB	DLD	ZNF443	ANAPC10	PAFAH1B1	DHPS		RAP1B	GOT1	ZNF584	H2AFV	CAD	MAPK8IP2
ESR1	CAPNS1	ZNF790	UBE2O	PON1	CLCA1		TRIM28	PRKACB	ZNF701	GNG7	RELA	METTL13		CITED2	ALDH3A2	ZNF491	HIST1H2AC	SERPINB2	ANKRD27		ARRB1	AOX1	SORBS3	POLR2I	SRC	PON1
CYP2C8	TYROBP	ZNF768	EIF4A3	APLP2	SARS		STAT6	ARRB2	ZNF716	CCNB1	TGFB1	POMT2		FGF3	DLG1	ZNF680	GNG2	ALDH18A1	LAPTM5		HIST2H3A	SUCLA2	ZNF594	PLK1	CFH	SLTM
YWHAB	BHMT	ZNF664	PLK1	GUCA1A	APEX2		CAPNS1	FNTA	ZNF582	UBE2N	AMACR	FECH		ITGA2	IGLL5	ZNF544	GNG12	LAPTM5	EDEM2		NT5E	GNGT1	VWA2	SIAH1	POLR2C	ANO6
TLR2	ATP1B2	ZNF813	ASB7	RNH1	CYP27B1		SOD1	EHHADH	ZNF584	UBC	CRIM1	SLC6A11		TKT	GUSB	ZNF570	HIST1H2BD	STMN4	LAPTM4B		HSF1	ALDH1B1	WASF1	HIST2H2BE	PON1	GLG1
UGT1A3	SMAD4	ZNF620	ITCH	CPOX	MGAT4A		PPP2R2C	IGLL5	ZNF763	BTRC	PPP1CA	WIZ		HSP90AB1	PRKACG	ZNF417	HIST2H3A	FAR2	IL17RA		IGF1R	ACSS1	USP14	CSNK1E	LRRC40	POMT1
ARTN	BSG	ZNF417	TP53	KAT7	CYP24A1		MAPK1	BCL2	ZNF613	EGFR	ESPN	COX10		TYK2	ITGB1	ZNF605	GNG4	PIK3CA	FHIT		PLD1	SMAD4	IL2RG	UBE2L6	CREBBP	TFPI
BGN	STAT4	ZNF605	CCR3	MGAT4A	PEX3		COPS5	TFDP1	ZNF792	CDC16	LAPTM4B	SLC6A13		ASAP1	SLC8A1	ZNF492	POLR2E	CXCL8	ENPP4		PTGES3	GAD2	ACD	UBE2S	POLR2G	POMT2
COPS5	CD2AP	ZNF492	GTF2F2	COQ6	TDP1		ILK	NOS2	ZNF790	CDK7	EGFR	CPA4		ETS2	FABP4	ZNF658	ANAPC7	GNGT1	TLX1		EPRS	MAPK1	THBS2	UBA52	RPH3AL	SELE
FOS	MYB	ZNF658	SOS1	LDB2	KAT7		SDC1	MED1	ZNF768	CUL1	UCP2	PLA2R1		GOT2	ALDH7A1	ZNF517	UBE2N	POLR2B	VSNL1		MAPK3	FOXA1	UPF3B	GNB4	ALG3	CARS2
GOT2	ATP1B3	ZNF517	PIK3R3	PEX3	WDR4		CYP2C8	PYCARD	ZNF664	CDC23	ADAM20	CELSR3		MAP2K3	EXOC4	ZNF623	ANAPC4	CDK1	ARX		STX1A	RBP2	TAOK1	ANAPC11	HTR3E	EXTL2
GOT1	SLC9A3R2	ZNF623	RHOA	LAPTM4A	LMO3		RALA	TP53	ZNF813	ADCY9	KCTD17	COX6B2		PHKG2	PPP4R1	ZNF714	POLR2G	POLR2J	HCN4		IRF3	LBP	ZNF835	CDC26	POLR2K	SLC6A11
TRIM45	RHPN1	ZNF714	POLR2I	MSMO1	METTL1		BCL2L1	UBE2I	ZNF620	SKP1	TPGS2	MRC2		PRL	TYR	ZNF45	SMURF1	FYN	NOS2		PIK3CD	VAPB	RFNG	GNG10	EVC2	CARS
CCR3	TAX1BP3	ZNF613	ADCY7	SLC3A2	HOOK1		CDC42	BMP2	ZNF417	GNG4	TP53	DNAJC17		PLXNA1	ATP1B3	ZNF768	HIST1H2BN	PPP2CA	PON2		ASPH	ALDH18A1	RIPK3	SKP2	CLCN7	CTDSPL
IL7R	IGFBP3	ZNF846	RNF6	ZFAND6	HOOK2		GSS	RALA	ZNF605	MAPK3	IL36B	EXTL1		NOS3	CDC42	ZNF664	GNG5	HIST2H3A	ANKMY2		PPP3CA	UPB1	TUBGCP5	RNPS1	NRAS	LRRC40
ACAA1	RAB2A	ZNF517	GNG3	ZFPM2	APLP2		ATP1A1	NOTCH2	ZNF492	UBB	EDA	KLHL29		PLXNA3	KCNQ1	ZNF813	ANAPC1	POLR2K	CDKL5		HSD17B12	SFTPC	ZNF443	ANAPC13	PGP	NARS2
CFL1	PPIA	ZNF799	RNF213	GLRA3	FAM160A2		PYCARD	MMP1	ZNF658	POLR2L	PDZD11	NLRP2		PROCR	TJP1	ZNF620	TP53	POLR2L	HCN2		PLCG1	SELE	ZNF491	BRCA1	PVR	SLC6A13
ITGB8	SRF	ZNF708	VHL	MDN1	IL25		ADSS	COPS5	ZNF517	CSNK1D	CTSB	ANG		E2F1	JUND	ZNF417	ADCY7	HSPA8	METTL13		ROCK1	SCP2	ZNF680	GNB5	CKAP4	GOT1
PLXNA3	SMARCA2	ZNF709	SKP1	UNC119B	MSMO1		NOTCH2	SHH	ZNF623	GNG12	TPH1	RNASE1		GNGT1	SMARCA2	ZNF605	HIST1H2BL	RELA	APPL1		ADSL	INS	ZNF544	FBXO41	DHPS	AGA
GPX5	B4GALT3	ZNF793	GNAI3	EGFR	USP11		PRKACA	CSNK2A2	ZNF714	RPS20	ZP3	CELSR2		SLC9A3R2	MMP14	ZNF613	CREBBP	EGF	CPA4		MTR	GNG13	ZNF570	UBE2Z	SELL	CDCA3
ACVR1B	NOSTRIN	ZNF689	MYLIP	IDNK	IL17RA		FADS2	VDAC1	ZNF45	GNG2	SLC25A14	KCTD3		EHHADH	MALT1	ZNF846	PRKACA	MAPK1	SERPINB2		YWHAH	GPC1		ANAPC4	SPIN1	HAGHL
CSPG5	TRIM28	ZNF607	PIK3CA	NPL	RCN2		HSP90AB1	WDR11	ZNF835	CDC20	TCEAL4	CTLA4		FGF20	HIF1A		GNB4	CFTR	CELSR3		MAP3K5	GLUD1		CUL7	YARS2	MAN2C1
GNG3	RAD1	ZNF443	POLR2K	PDZD11	UHRF1BP1		FYN	DNAJB4	ZNF596	HIST1H2BK	CLPP	MYO16		MMP9	CALM2		UBE2V2	RANBP2	STMN4		PDGFB	CAT		FBXO17	CBL	HAGH
PAK1	OXCT1	ZNF491	TRIM9	GAMT	ASPM		RHOD	MYB	VCAN	GNGT1	RHOA	WDR4		AGRN	TRAF2		GNG8	RB1	CD207		PTPN6	CDH2		RNF217	CHML	MAN2B2
GNAQ	IARS	ZNF680	PLCB3	HCN4	RHPN1		RHOC	PRDX1	ZNF467	H2AFX	C11orf49	FOXP3		BMP4	MAPK1		UBE2C	RAC1	CLCA2		NOS3	SDC4		UBC	PELP1	ALCAM
PPP1CA	CYCS		RNF111	TSEN15	LAPTM4A		MAPK13	RAP1A	ZNF606	HIST1H2AJ	SPIRE1	METTL1		HCFC1	SMAD3		GNGT2	PLCG1	C9orf78		SHMT2	UBE2I		TRIM32	TCEAL4	GYS1
VCP	BACE1		UBE2C	SLC25A14	ROPN1		CDH1	PCNA	ZNF468	PRKACA	UROS	PACS2		SALL4	EHHADH		UBE2E1	ZDHHC9	CLCA1		HSP90AB1	OXCT1		HSPA8	CDC42EP2	CD6
JAK2	MAP3K5		NCBP2	FAM160A2	SERPINB4		NCOA2	DDX58	TRAF6	POLR2B	HSP90AA1	CRIM1		ATP6V1A	CAD		GNB5	BSND	RNASE1		ARNT	RAP1A		HIST1H2BJ	HAP1	PPP1R3F
MRGBP	KLRK1		ANAPC5	NAA10	PDHA1		STAT1	CD244	ZNF519	SIAH2	BTF3L4	UBAP2		BCAN	APOB		POLR2F	NOS3	SARS		AGRN	DDX58		GNB3	PEX6	RAB27A
HSPA5	NOTCH4		ASB18	PCNA	RPH3A		DLD	HSP90AB1	TFAP2A	TP53	CBWD2	HOOK1		SORBS3	CCT4		NCBP1	JUN	OTC		CACNA1D	GOT2		CREBBP	DEFB126	AKAP14
NLK	FDFT1		UBE2H	PCYT2	SERPINB3		GRIN2D	ALDH9A1		UBE2S	CSNK1D	PEX11B		B4GALT1	LIPE		GTF2F1	PANK3	MLPH		MAPK12	CNDP2		UBE2D1	PPP2R1A	CLCN7
CCT7	SF3A2		PLCG1	NAA30	KCTD3		PRKACB	MAX		TRIM28	TDRD6	ZFR		DFFB	FOXA1		RBX1	AKT1	WDR4		PLD3	RALA		ANAPC10	RAET1L	WDR4
ACTL6A	CASP1		HSPA8	TMEM50A	PDK3		GNGT1	IGF2BP1		AGTR1	UBB	FAAH		TMEM173	PIK3C3		FZR1	HSD11B2	METTL1		CASP3	RBPJ		KBTBD6	VPS33B	METTL1
APP	NRP1		SRC	VRK1	RAB27A		ATP1B1	DDC		PPP2CB	KRT10	GLO1		UCHL3	GNAT1		PLK1	TP53	RAB27B		CASP6	GLS		HIST2H2AC	ANO6	SPA17
EPHB2	CADM1		UBE2A	ASIC3	ATG2A		BCL2L11	TAT		UBE2D1	MAPK1	GATB		MIOX	GNG7		EP300	IL17RA	CELSR2		SMAD2	CPS1		ANAPC5	IL17RA	EDEM3
PRKACG	FECH		ADCY3	CKAP4	LRRC40		HSD17B12	STX4		FBXO4	LEPROT	HAGH		RHOBTB1	BCL2L1		HSPA8	P2RX5	NLRP5		CASK	DBT		H2AFZ	SPIRE1	LAPTM4A
PTK2	MUC20		UBE2Z	NAA35	REXO1		TOMM40	USP10		POLR2K	KCTD13	PEX11G		ZYX	ZWINT		PIK3R3	ALG9	ILF2		CCT4	PRKG2		NUP43	NPC1	PHOSPHO1
HSPG2	C4B		CDC23	IGLL1	REXO2		BID	DLD		GNB4	STARD6	RBM4		PFKFB3	ATP1B2		ADCY1	HSP90AA1	MYO16		YWHAG	SHMT1		FBXL7	DYSF	CHAT
ITGAV	PFAS		FBXO22	LEPROT	WIPI1		EGFR	TNFRSF10B		KEAP1	NFE2	WDR45		RHOT2	BCL2L11		HIST1H2BJ	LAPTM4B	NLRP2		FABP4	NFYC		GNG5	EXTL3	PGM1
DGAT1	HCST		GNG11	LYN	IL33		FADD	ACACB		MAGOHB	ZNF397	DDX1		TFAP2E	NOS2		CDC26	CLCN7	DSC2		PTK2	E2F1		EIF4A3	STOM	FLII
IGF2	TP53BP2		POLR2C	NAA16	RHBDF2		FDFT1	ADAM2		RPL26L1	GATB	IQSEC2		ADD1	SIN3A		GNB3	IL1RL2	ZFR		STK3	HSPD1		GNB2	SYT1	MSI1
MALT1	SELP		FBXO6	DEFB126	RBMS3		FOXA1	PFAS		GNAI3	PSG3	KCNK10		CHRNB1	BMPR1B		HIST2H2AC	ESYT3	CYS1		CAD	TFF1		HIST1H2BL	EDARADD	PYGM
LPIN2	MAPK11		H2AFX	JUN	SENP1		PHKG2	VCAN		WWP1	EFCAB7	SLC9A6		GPI	EIF2AK2		RHOA	MAX	DSG2		ODC1	GLUL		CDK2	NUS1	DAZAP1
MYC	ALDH3A2		SMURF2	UNC119	ACOT13		CDH24	FNTB		UBE2D2	HMGCS1	KCNK2		MST1	CAT		CDC23	EDA	IL25		CCT3	IGLL5		RNF34	CHRNA5	LRRFIP2
NOTCH1	STK3		CREBBP	AKTIP	ATXN1		MS4A2	GOT2		UBE2M	MAX	LAPTM4A		PARD6A	HES1		HIST1H2BK	H2AFX	RP2		YES1	MMP2		CUL1	DISP2	ATXN1
HSD3B2	TNFRSF10B		EFTUD2	MME	CARS2		RB1	VCP		PIK3R3	IQCE	SLC9A7		PVR	IMPAD1		GNG3	EXTL3	WDR37		MYL7	UGT1A8		MAGOHB	TRIM72	DHPS
HSP90AB1	FYN		UBE2E1	STOM	IL1RL1		CYP27A1	SULT1A1		ANAPC2	RAB40B	AMACR		ACLY	NOTCH1		PPP2CA	NPC1	FAM160A2		COPS5	CTH		CCNB1	ANXA6	EVC2
MYL12B	TP63		LRSAM1	STOML3	RBMS2		GNAT3	BHMT		NCBP2	FAAH2	WIPI1		MET	GPAM		RBBP6	COQ6	IL17RB		LAMA3	FASLG		MIB2	CDC42EP3	CIC
RHOC	HIF1A		PCNA	DEFB119	CIC		LMO4	GUCA1A		CDC27	TMEM50B	DAG1		NALCN	FOSL1		GNB2	EP300	TNFSF9		LPCAT1	STAM		TRIM28	FBLN1	EMB
DDX58	CD9		RNF114	IP6K1	CPOX		GPX2	TNPO1		FZR1	LEPROTL1	ACBD4		DUT	RRAS		GNG11	CTNNB1	KCNH2		FZD6	CYP2C9		PRKCA	H2AFX	PRPH
CCT3	NLRP3		PRKACG	PAFAH1B1	TRNT1		ITGB4	BACE1		GRM4	ZNF396	PANX1		MLST8	CHRD		HIST1H2AJ	ASIC5	TNFRSF8		SMARCC2	DPYD		UPF3B	PPP2CA	PVR
HMGB1	CHRNA6		APP	CDC20	CARS		RUVBL2	FDFT1		UBE2A	COQ5	POMGNT1		VPS37D	PTK6		H2AFZ	PEX6	TNFRSF9		ACTR2	PRKG1		ARRB2	IL1F10	NEFH
CRTC2	HEXB		LPAR3	DEFA3	CLCN7		GLS	SMARCA2		DTX3L	HMGCS2	CDV3		ACSL6	YWHAB		SOCS1	AGT	PTPRN2		CACNG3	SMARCA2		NUP107	IL25	PRCP
IRF9	NPHS1		HSP90AA1	UCP2	P2RX4		PARD3	PRSS1		HTR1A	NARS	IWS1		HSPA4L	TRAF6		CBLB	POLG2	PTPRN		PLCB1	RAD1		CASC3	PGBD1	OXSM
CHRNA1	NOTCH3		PSMD3	C1QC	PPP1R13B		FAM49B	PRKAB2		FBXL5	PPP2CB	PANX2		STX1A	PLAUR		HIST2H2BE	ARL3	TNFSF8		CACNG5	MCCC1		GTF2F2	COQ9	RBMS2
YES1	GNG13		UBE2N	DEFB125	P2RX5		SCNN1A	USP12		TRIM11	AKT1	ACBD5		ACSL4	TERT		TRIM28	MAPK3	ALDH18A1		MET	FDFT1		TRAIP	MFAP5	SLC16A7
MAPK7	B2M		MTNR1B	AHSP	RNF13		SMARCA2	PPP1CA		LPAR5	CCNB1	SRBD1		EXOC4	TKT		UBE2S	RHOA	SLC1A2		GATA4	AKR1A1		HIST1H2AJ	NPC2	MCAT
VCAN	MAX		TRIM28	CXCL8	TP63		YWHAB	CASP3		SH3RF1	NARS2	ZFAND6		GAD1	IL18R1		CXCL8	EXTL2	ITFG2		PTPN11	TXN		CCNF	GK	GMPPA
ARRB2	ATF2		CLTC	DEFB110	COQ6		ACSS1	HSF1		KIF18A	CTNNB1	THUMPD3		HIF1AN	UGT2B11		ITCH	RAB35	SLC1A3		EXOC6	STK3		PIK3CA	IL1RL2	ALG9
MAPK10	GNGT1		PPP2R1B	KCND2	ERGIC3		ASS1	SDC3		RPS27	PSG1	TRMT61B		NDUFAB1	MMP1		ANAPC11	STOML3	SNX24		IL1B	VCP		NEDD4L	KCNF1	PMM1
SMARCA2	PPP1CB		PSMD11	NCOA6	LGI4		EPRS	ARRB1		NPY1R	PRKACA	TRMT6		TMOD3	STK3		RPS2	ASIC1	FAR2		LAMA1	PDHX		UBE2J2	IL36A	TRMT61A
EGFR	ARF6		PPBP	PLCB3	ADAM11		HSPA9	PPARA		RPS9	SCAND1	VPS35		RGMB	WDR82		ADCY9	DEFB108B	MPC2		P4HA1	APCS		AKT1	KCNAB3	TRMT6
HSPA1L	MAPK3		TFRC	ATRN	ERGIC2		PTGES	BCAN		PIK3CA	RP2	HPCAL4		THOC2	NLK		ANAPC5	POLR2D	MPC1		DERL1	VAPA		ANAPC1	CHRNA4	UGGT1
LAMA3	SMAD3		UPF3B	ARSE	FAM91A1		RELA	GGA1		PMCH	ZKSCAN3	KCNJ8		TRAF6	TCF3		FBXW11	NOTCH1	PANK3		RHOV	DDC		HERC5	ZDHHC9	UGGT2
CCT5	BCL2L11		FBXL3	RHOA	SLC3A2		ALDH7A1	TDP2		RPS2	MAFK	TRAF4		CNN3	STK11		GNG13	GLRA3	DDRGK1		PDE6D	CYCS		PPP2CB	GOLGA7	ARL2
F2RL2	IL1A		GNB5	CREBBP	CYP8B1		CCT8	B4GALT1		CETN2	POLR2F	ABCC9		GTF2IRD1	SUMO1		ADCY4	RPH3A	ACOT13		PPP1CA	SLC32A1		TRAF7	MAPK11	CEP55
SUCLG2	CDC42		H2AFZ	RAC1	NAIP		MGST3	DERL1		RPS14	ZKSCAN8	NOS1		ALDH18A1	CASP6		H2AFX	UGT1A9	P2RX5		TNNI3	YOD1		GTF2F1	MGAT5	EDEM1
TRIM28	NOS3		PRKACA	ZSCAN32	TOR1AIP1		PCNA	MCL1		CASC3	HOOK1	EIF5AL1		APOE	UCHL3		TRIM21	RAB27B	AASDHPPT		NOTCH4	KCNQ1		NUP85	COQ5	SELL
CALM1	CASP3		RPL26L1	C9orf78	C17orf75		MED21	CTNND1		GRM8	KCTD10	CD200R1		WDR74	RBP1		AVP	ATOX1	CDK5RAP3		PIK3C3	GGT5		POLR2B	MGAT4A	ARL2BP
DAG1	ALB		MAGOH	TBL1XR1	HSD3B7		RET	SLC9A1		ITGB1	HBG1	ESPN		NANS	PRKACB		EGF	FAM160A2	TRNT1		TNFRSF1A	HKDC1		RPA1	MGAT5B	CCDC91
CDH1	CFB		MAPK3	RAB40A	NLRC4		CACNA1D	PRSS3		TAS2R39	SRC	CD200		ULBP3	RORA		MAGOHB	UCP1	COASY		CPT1A	ACOX2		HIST2H3A	PTK2	GGA1
NRAS	ATP1B1		OPRL1	ADCY7	RIF1		CCT3	PLG		RPS6	HIST1H2BJ	CYP8B1		YAP1	ALDH1B1		MAPK1	MYC	GABRR2		PAK2	DERL1		RNF220	ZNF396	HTR3E
PLCB3	APLP2		RPA1	HARS	CPA2		GPX8	TYRP1		ADCY5	CREBBP	CLCN7		COMMD4	KLK3		HSP90AA1	HOOK3	CST7		CDH2	SLC9A3R2		TRIM37	COQ7	TEX14
STK3	CD244		PSMA4	KCNAB1	RIPK4		UQCRQ	RAC3		ANAPC4	STOML3	HSD3B7		HELZ2	JUN		NEDD4L	PIGF	DRG2		TMSB4X	ZWINT		FBXO30	MGAT4B	ANXA5
GNG7	ARRB1		UBE2F	AKT1	SLC16A1		AHCY	SLC25A4		H2AFZ	ASIC2	TAPT1		IL15RA	PC		CUL3	TMEM50B	RPH3A		IRAK1	PRKAB2		HSP90AA1	MAX	LMF1
RAD1	ITGB2		AP2M1	COCH	CPA1		AKT1	CDC42		RPS5	H2AFX	OSTM1		SMOX	TKTL2		LPAR1	LEPROTL1	MYO5B		RHOA	PRKAA2		PPIE	HSPA8	GALNS
VAV2	PRKCI		HERC5	VDAC1	PHLPP1		ALDH4A1	FYN		ANAPC5	GNB2	SORL1		GABARAP	ESR1		NUP133	PIGU	RAB27A		VCP	NCOA1		DTX3L	SMAD4	IGBP1
BMP2	SOD1		UBA1	RAB40AL	SLC16A8		FOXO4	USP33		FBXW7	QRSL1	SUCO		RAET1L	IL4I1		LRSAM1	PIGS	COQ9		PDE6H	USP10		GNAI1	UBC	LMF2
ITGB1	RAP1A		CDK2	ACTB	LMF1		KITLG	HSP90AA1		RPS7	STOM	ALG12		SMARCD1	LIPC		MCHR1	PIGK	PANX1		APAF1	CD2		SPSB4	MAPK3	CHML
RHOD	EPRS		FPR3	ATF2	TAPT1		ACSF3	YWHAB		PSMC4	ASIC3	EIF5A		SRM	UGP2		RNPS1	RP2	SDF4		BID	SOD1		CXCL8	DVL2	SPAM1
HCK	DDC		RPS27L	FAM192A	ZFAND6		CTNNB1	EPRS		ARRB1	GNGT1	GGA1		ALDH7A1	ACSS1		SNRPD2	NPHP3	CLCN7		KDR	ATF2		UBE2M	NCBP2	HAP1
HRAS	MED1		ANAPC2	CAD	LMF2		MAPK11	ALDH1B1		UPF3B	PLCG1	ALG9		GLO1	PFAS		RPS20	MAPK11	PANX2		BGN	ADAM20		CKAP5	PRKACA	HOOK3
MAPK3	BCL2		POLR2B	KCNG1	SUCO		MMP1	NFATC1		RPS16	CYS1	CYB5A		IL27RA	ASS1		SOCS3	SLC25A27	KCNIP2		CDIPT	TNFSF10		FBXO4	RELA	NUDT11
CASP3	RAC3		CUL2	PIK3CA	UBXN6		RXRA	SDC4		BRCA1	ADCY9	CYB5R3		KIR2DL1	MAP2K7		CUL2	PTK2	ANKRD13A		GNAL	ASPA		KLHL22	E2F1	GPN2
GPC1	SLC8A1		RXFP3	SOS1	C11orf49		SHMT1	PAH		RPA3	PRPF19	ERGIC3		CLIC5	ACLY		UBA5	VAMP2	RAB35		PDHB	KYNU		FBXO2	NCBP1	HOOK2
PLA2G1B	RHOB		SAA1	FTSJ1	NSFL1C		CNDP2	PC		RPS18	EP300	P2RX3		EPO	CDH2		FBXO44	ACACB	CCDC68		ARPC1B	ARRB1		SPSB2	PAK2	TNFRSF8
PLXNB1	CFH		BRCA1	HRAS	MDN1		FXN	APOB		CSTF2	GNG4	ERGIC2		NDUFA11	PNP		FBXO6	CSNK1D	NIN		CTNNB1	ARF6		TRIM21	GSK3B	CYP8B1
TYMS	MEF2C		SHC1	ARSA	TTLL1		GPC1	KLK3		RPS15	HRAS	KCTD17		TUBA3E	ALDH18A1		HERC5	UNC119B	UROC1		FGF2	MOCS3		UBE2Q1	PIK3CA	NUDT10
AKT2	ACE2		PRKACB	MAPK1	ZBTB8OS		PLAUR	FLOT2		PTPN11	POLR2E	ALB		CLDN10	PTGES2		PF4	CYS1	HAL		E2F1	PHKG2		NRAS	ARRB2	RPAP1
IL1B	SEPHS1		TAS2R3	CCT5	C21orf2		DUSP4	ARF6		RNF14	HIST1H2AD	TARDBP		GBP7	CAB39		PLCG1	ACTB	NPHP3		NRXN3	CAP1		PPP2R1A	FYN	TNFSF8
RHOU	NGF		VAMP2	HBA2	CCDC68		PCYT1A	GNG7		RPSA	NOTCH2	CPA3		GPC1	GAD2		PRPF19	CDKN1B	SLC12A4		PLXNA3	HSPG2		PPP2R1B	GNB5	HSD3B7
CYC1	MCL1		GNG12	VAMP2	RTCB		ADSL	MUC20		CDC26	POLR2L	NDRG3		GSTM5	TAX1BP3		GNAI2	ESR1	PLP2		PPP1CC	NOTCH1		RPS20	GRB2	VPS33B
FCGR1A	TJP1		KBTBD6	HBB	MAEA		ALDH3A1	EXOC4		OPRL1	GRB2	SLC10A1		ACSBG1	FAH		UBE2B	UBE2D1	CLIC5		BIRC2	PGM2		KLHL5	VAMP2	DNAJB5
PLXNA1	HSPG2		ANAPC1	POLR2I	NIN		EPHX1	NGF		RPS28	PIK3CA	CPA1		CDK11A	HKDC1		ARRB2	ARRB2	UGGT1		PIP4K2C	GRHPR		PRPF19	HIST1H2BJ	PEX6
HIF1A	CDH1		PSMA6	ZNF397	NPL		GPI	FABP4		F2	AURKA	GLRB		GPC2	SLC25A4		FBXW9	RPS27	ALG9		RHOT2	AGXT		MAPK1	POLR2J	P2RX6
IFNAR1	GLB1		BTRC	CLTC	RAB32		IRF7	RAN		JAK2	NCBP1	SLC25A27		SMAD5	AKR1B10		HERC2	POLR2C	UGGT2		STAT4	TXNRD2		RAC2	CDKN1B	SPDEF
IL2RA	C2		CCNB1	PGBD1	SCP2		DERL1	MTR		RPS11	PRKCB	GLRA2		SMO	NOSTRIN		GTF2F2	POLR2I	APOF		PLCG2	ROCK1		ITGB1	CXCL8	CCDC68
B2M	TECR		EIF2S2	PRKACB	ACOT8		FLOT2	TYR		LSM4	YWHAE	TRPM6		HKDC1	PFKL		RANBP2	RBX1	ZBTB43		RET	PFKL		PMCH	PIK3CD	UNC119
CTNND1	IL18R1		MAPK1	ZSCAN30	ANKRD27		HRAS	HIST1H1D		RPS3	UBA1	TRPM7		LRCH1	MPI		UBE2D2	POLR2G	CETP		TRIM28	GORASP2		TAS2R43	CTNNB1	BEST1
HSP90B1	TDRKH		CXCL8	CSNK1D	PPP1R14B		IL23A	BTG2		ACTB	APP	HCN4		PPA1	SF3A2		UPF3B	CSNK1E	MSLN		ITGB1	TSG101		HIST1H2BN	HRAS	NIN
CASP6	SELE		HCAR2	ZBED9	RMDN3		CDK5R1	CDIPT		CKAP5	GTF2F1	HCN2		TTN	VAPA		ADCY3	CYCS	PEX11B		PPP4R1	BMPR2		RNF19A	CBLB	TCEAL4
MMP9	CALM2		CDC42	POLR2K	NUBP2		CHRNA6	LMNB1		RPS15A	CARM1	ADAM20		ARRB2	APOA1		ADCY6	PRKCB	TDGF1		RHOQ	NAT1		UBE2O	EP300	ZC3HAV1
NOTCH2	GUCA1A		CXCL9	MAPK8	SIGLEC11		FGA	TDRKH		UBE2V2	MAPK8	DNAJB5		ETFDH	CDC25C		UBE2H	TGFB1	GID8		CAV1	TNFRSF10B		ASB13	GNG5	AIP
TERT	OFD1		GNB4	EGF	UCP2		PLCB3	CASP1		FBXW5	ARRB2	IL21		NAA25	PCCB		EGFR	DYNLL1	PEX11G		CEL	CHRNE		RPA3	PAFAH1B1	GLRB
E2F1	ACTR2		DVL2	PIK3R3	CCDC9		MED25	CASP8		HIST1H2AC	GNG5	IL21R		PANK3	PHKG2		PPBP	INS	PPM1L		CYP26A1	TERT		UBE2F	HDAC1	PGP
FASN	AOX1		TMED2	DVL2	HCN4		ARPC3	VAPB		PLK1	SYK	C12orf10		TPM4	IMPA1		SMURF2	PRKCA	IL1RL2		CDC25C	TAX1BP3		MAGOH	CCNB1	AHR
GRM5	SHMT1		ADCY8	PDGFB	PDZD11		HSF1	CIAPIN1		ADCY2	COL1A2	PLN		EMC8	SFTPA1		FBXO22	MAPK8	TRPM6		LIPG	ATP1A1		BTRC	HIST2H3A	BTF3L4
IHH	CCT4		ZNRF1	PPP2R1B	RMDN2		IMPA1	ROCK1		GNB3	GNG2	TPGS2		GPC3	BMPR2		SNRPD1	PLK1	VAPA		PRKCI	OXCT2		RNF25	GNB4	CGGBP1
ACVR2A	RHOC		NUP107	ADCY3	ZFPM2		MLST8	IGFALS		RPS25	HDAC1	ASCC1		MYH10	PYCARD		FBXO4	CCNB1	ST6GALNAC5		PTPN1	SULT1A1		GNG8	CDK2	AMN
RHOT1	HIST2H3A		PSMD12	HBG2	PSTPIP1		NANS	MALT1		NUP133	PAK2	DMPK		SLC18A1	RALA		SRSF2	JAK2	TRPM7		RHOC	NOSTRIN		RNF4	NFKB1	DEFB126
SALL4	KATNA1		SNW1	EP300	RFNG		PRKACG	RHOA		RPS8	NUP133	ASCC2		STK3	TXN		WSB1	HDAC3	ST8SIA5		LAMTOR1	STK24		SNRPD3	HIST1H2BK	CUBN
COL5A2	GORASP2		UBE2D3	FYN	GLRA3		SFRP2	DEFA3		UBE2D4	PTPN11	RAB32		ATP6V1C1	PLXNA1		KLHL11	SP1	SLC25A14		RAPGEF4	DICER1		EDNRA	PXN	L3HYPDH
FAM49B	MYD88		H2AFV	SRC	MEFV		SMAD2	FOS		AURKA	NOTCH1	ANKRD27		CDH10	IL18		UBE2D3	ARRB1	SLC38A2		FAM49B	PRDX6		FBXO27	PTPN11	PIGA
MAP3K1	PIK3C3		UBE2K	ITGB1	MFNG		TGS1	NCOA1		CREBBP	CDC20	OMG		IL17RC	GGCX		FYN	CCT2	TARDBP		TLN1	LAP3		MAD2L1	RAC2	DAO
ACACB	TCF3		SEC61A1	GNAI3	PCYT2		ACTB	HBG2		KLHL21	DYNLL1	RAB40B		MYH6	TRPC1		RPS4X	NCBP2	NDRG3		WWTR1	APOA1		UBE2R2	UBE2I	DDRGK1
CDS2	PRKG1		UBE2R2	RAC3	TTC7B		IGF2	SMAD2		SRSF5	CAD	MAG		PLEKHM2	ACADM		KLHL3	EGFR	SLC38A1		CALM1	GNAL		FBXO21	PLK1	PIGL
GRIN1	HSD17B8		BTBD6	RELA	ERAL1		SMAD3	ATP1B1		APP	GSTA2	RP2		TRPC5	GAD1		TRIM69	ATM	CARS2		DVL3	TFAP2C		TAS2R46	PPP2CB	CDK5RAP3
KPNB1	CTSG		RBBP6	APP	ZDHHC2		GALNT2	HK3		RNF19B	CDK7	SLC19A3		CDK5	PGM2		ANAPC2	GNG7	POC1B		GPX8	IGFBP3		PSMA7	PPP2R1B	PDCD2L
GNAL	PRKAG2		UPF1	CDK2	FAM126A		OXCT1	SMO		CCNF	CTNNA1	SLC1A1		CYP2J2	ACTR2		CCNF	ITGAV	UCP2		MYH10	GLO1		SIAH2	HSP90AB1	KCTD13
SEMA5B	C4A		CUL1	CYCS	MCAT		PPP1R3B	CFH		HTR1E	POLR2I	C1orf123		F3	SMAD1		CTNNB1	PCNA	CARS		TNFRSF10B	ZBTB17		SRC	NDUFA12	UNC119B
SHC1	RBPJ		SRSF5	HIST1H2AC	PLN		PTK6	VDAC3		RPS13	AGTR1	SLC1A6		LGALS9	IDO2		SIAH1	ADCY7	CORO1A		FZD1	PFAS		POMC	ADCY10	NPHP3
CD44	FURIN		LRR1	PAK2	SLC38A2		TLR4	SF3A2		RXFP3	JAK2	SLTM		NDUFA4	CHRNB1		UBE2V1	GAD1	C1orf123		HSPA5	GUSB		PSMD2	NOS1	TNFAIP1
STXBP3	ENO1		LYN	TFRC	DMPK		B4GALT3	MPPED1		HIST1H2BL	VAMP2	OGDHL		PAIP1	BHMT		APP	PPP1CC	DENND1B		IGF2R	EPRS		CENPE	ADH5	FXR2
TFDP1	RANBP9		INSL5	CCNB1	SLC38A1		E2F1	KHDRBS1		RPS3A	GNAI3	SLC19A2		AHCY	MST1		DZIP3	PPP2CB	DNAJC17		NDUFA12	RAG2		RANBP2	GNAI1	FXR1
FZD2	RHPN2		PSMD14	FGFR2	STAU1		FGG	ASH1L		YWHAE	POLR2J	ZC3HAV1		CPLX1	RHOB		WWP1	ADRB2	PSTPIP1		PRKG2	CASP3		KIF18A	TRAF2	TACC1
MYL4	GOPC		SNRPB	DNM1	CNNM4		GFRA1	FECH		GTF2F2	SDC1	CKAP4		KCNAB2	HK2		CDK7	GSK3B	TMEM50A		FGA	FXN		CDC34	ESR1	C12orf57
PLCG2	PLXNA1		CPSF2	RBBP4	DICER1		MED6	PIK3C3		PSMB4	CETN2	GCDH		LRRC4B	ARF6		FBXL3	MED1	TPRN		SCN8A	SFTPA1		PIK3CD	HIST2H2AC	GABRR1
BMPR2	PLXNA2		MCHR2	AJUBA	MTERF4		PGM2	TNFSF10		RPS23	SHC1	MTERF4		MFAP2	ALDH4A1		FIP1L1	SRC	LEPROTL1		SMAD4	GDNF		NUP160	GNB3	SFPQ
CATSPER3	TIPRL		RPS23	H2AFX	VWCE		ACAT1	DLG1		BUB1B	GNB4	PON2		PFKL	MYB		PPP2CB	CCT8	MEFV		ACVR1	ALDH7A1		PSMA8	CCT5	ULBP2
ARNTL	ASF1A		UBE2M	TRIM25	PTP4A1		ITGAM	HIF1A		H2AFV	UBE2C	ZDHHC2			LBP		RNF41	EIF4E	CELF3		HSPG2	HAO2		FBXL4	CREB1	GABRR2
THBS2	GGPS1		COL7A1	ADCY8	SGTA		PI4K2B	B2M		NAPA	GNG12	FPGT			SNCA		FBXO2	AVP	RBM10		UGT1A4	B4GALT1		CTNNBL1	RPS20	ULBP1
IFIH1	CAD		PRPF19	HIST1H2BK	VRK1		PTPN6	DLAT		RPS10	NOS3	PON3			BMP2		H2AFV	PML	FAH		B4GALT3	MTR		PTK2	ATF2	PEPD
PSEN2	ATP1A1		UBE3A	GSK3B	AHNAK		ASNS	CTNNB1		UBE2E1	AP2A1	NSUN4			UPB1		ANAPC13	POLR2E	SUB1		DCTN1	UGT2B15		TRIM9	GNG10	ULBP3
SLC25A4	TFAP2B		AREL1	HIST1H2BJ	NSUN4		GSN	LBP		GNG11	MAPK11	PDZD11			HSPG2		RNF111	H2AFZ	MTERF4		GSS	YWHAB		CBL	RHOC	DAGLB
SSRP1	FASN		SOCS3	PRKCA	PPIA		JUN	CTSG		RPL5	PCNA	TSTA3			VDAC2		U2AF1L4	SOS1	FAM91A1		MMP9	PHOSPHO2		ASB9	H2AFZ	STK16
ACAN	RHOG		SRP68	RPS27	EEF1B2		ARF6	FURIN		H2AFJ	HIST1H2BK	CARS2			NEDD8		RLIM	XPO1	NSUN4		TRAF2	ITGB2		UBE2H	MAPK14	MSX1
ATF1	LGALS3		ASB17	SMAD3	PCK2		CASP6	PRKAA1		NMUR1	IL2RA	CARS			DAG1		UBE2O	MYB	C17orf75		TRIM46	IL18		PXN	PCNA	MTERF4
CNGB1	CAV3		EGF	ACACB	RWDD4		CYC1	HIST1H1A		RPS21	RAB1B	KPTN			RAB2A		RNF213	PSMD1	ESYT3		CCT5	CASP1		RNF7	POLR2I	ATP7A
CYP2E1	SIN3A		EGFR	CYP1A1	SLC33A1		GGH	IMPA1		CCNB2	EHHADH	FUBP1			AGRN		SRSF1	HRAS	APOA1		PKM	FABP4		ACTB	RPS27	DAGLA
TEX264	RHO		MRPS11	PPBP	DRG2		IGLL5	GATM		SNRPD1	GNG7	ITFG2			MOCS3		UBA3	THBS1	PUS10		WNT10B	CUBN		UBE2B	H2AFV	MSX2
LMNB1	ANXA2		RPL5	AP2M1	ST8SIA5		NOS3	SMAD4		CUL2	RPN1	STOM			XDH		ADCY5	CAD	STOML3		CCT2	PRDX1		HERC6	RAC3	NSUN4
SCN3A	PHKG2		UBE2G1	SNW1	RASSF3		TCF3	FCER1G		ELAVL1	CHRM2	ASIC1			SDC1		ASB18	GCK	ASIC2		MED30	NAT8L		BTBD6	RXRA	COLEC10
SPHK1	UBE2I		FBXO44	F2R	STK3		TGFB1	TLR4		EP300	CSNK1E	CTDSPL			FURIN		H2AFJ	GNAI2	CUBN		MYL6	PHLPP1		GPER1	ACTN1	PDZD11
MMP1	KCNQ1		RPS27	HIST1H2BN	STOML3		VCAN	PGM1		CDK2	DMD	FUBP3			GOT2		PTPN11	GNG2	FAM206A		NDUFAF6	SULT1A2		CUL5	PPP1CA	COLEC11
TNNC1	GABRR2		NEDD4	HIST2H2BE	ARL8B		AGXT2	NFYA		HRAS	F2	CDCA3			MMP2		ASB1	HIST1H2AJ	ANO6		PPP1CB	TYR		SRSF9	NOTCH2	ALG11
GABARAP	APCS		TRIM37	MAPK14	ASIC2		H2AFX	CALM2		SH3GL2	RPL26L1	MFAP4			NOS1		PMCH	HIST2H2AC	SH2D1A		UGT1A7	FOS		KEAP1	BAD	TTC7B
IRAK1	SLC25A4		HERC2	CAMK2B	ESYT3		HMGCS2	HBA1		FBXL16	NSF	EFEMP1			GLUD1		ASB12	PPP2R2A	CD244		CYP51A1	MAPK14		MCHR2	NUP107	ALG2
MAP1LC3A	ROBO1		EPN2	CHUK	RAB2A		RAN	ACLY		STUB1	UBE2D1	EMB			LDB1		FBXW8	ADCY9	STOM		HSD17B6	PGM1		RPS27	ATM	FAM126A
ADH5	MTR		ALYREF	GNG3	STOM		HSD17B4	NFATC2		NUP37	CDKN1B	LGALS9C			LDHD		RPS19	TRAF2	ASIC1		PIP5KL1	MAPK11		LPAR5	HIST2H2BE	EDARADD
OCLN	CYP3A4		DTX3L	PTPN11	ASIC1		NCSTN	NCOA2		RPL11	HLA-C	PNPLA1			MAPK14		RPS4Y1	PRKACG	IL17C		RAB3IP	APOB		PJA1	SOS1	CLPB
PHKG2	LIPC		FBXW11	SF3A2	ESYT2		PARD6B	CNOT1		F2R	POLR2C	SLC12A7			PDHX		UBE2G2	ZWINT	SAG		CCT6A	PPARA		BDKRB1	EHHADH	INSIG1
SDS	CNN3		PAFAH1B1	ZWINT	TMEM50B		PPP1CC	IL4I1		RPS24	PAK1	IL36A			MAPK11		FBXL5	ADCY5	PEX1		INPP5D	FTCD		ELAVL2	HSPD1	CLPP
COL11A1	PPIL3		RNF182	HIST1H2BL	B4GALNT1		CDIPT	UFM1		EDNRA	PLA2G4D	SLC16A7			ATF2		NMUR1	NRAS	RCVRN		MAP2K6	SEPHS1		FYN	LPAR2	INSIG2
TIMM50	PTGES2		CTNNB1	MED1	LEPROTL1		GSTA3	CDK5R1		FBXO31	RBBP7	TXNDC9			FOS		RPS24	PIK3R3	PEX6		RHOF	AHCY		PJA2	PRPF19	PEX26
WDR34	PLAUR		NUP43	PLK1	SLC5A6		IL2RA	RANBP9		RPL35	THBS1	IL1RL2			LGALS3		C5	POLR2F	POR		SUMO1	ESR1		UBE2I	ENTPD3	CD27
GLP1R	FAH		MEX3C	EIF4A3	IGLL1		RFK	SRF		PSMD4	POLR2B	IL36B			NFATC1		RNF14	ADCY6	C5orf30		CHMP4B	NDUFAB1		NPBWR1	SF3A2	UROS
GPX7	VCAN		PSMA3	NFKB1	ST8SIA1		ALDH3B2	FAS		SRSF1	MET	PEX10			ABCA1		UBE2L6	APP	CYP27B1		HRAS	PPARGC1A		UBA5	HIST1H2AJ	CD70
HSD17B12	IMPA1		PSMB2	PML	CEP55		CDC25C	VTN		XAB2	TFRC	PEX12			DPYD		AURKB	SF3A2	GYG1		IL11	MED1		DVL2	WNT5A	DEFA5
B4GALT3	MME		PTAFR	SHC1	IL27		STX1A	TRIM28		CLP1	ZWINT	RMDN3			PRKACA		JAK2	HIST1H2BL	EPM2A		UGT1A3	MMP14		LRSAM1	GAD2	ACSL6
GGT5	DLG3		HIST3H2A	SUMO1	UNC119B		TBL1XR1	E2F1		RPLP0	RAC1	TTC7B			CTSG		UBAC1	AKT2	SPDEF		WDR74	PNLIP		PSMB9	HIST1H2BD	NAP1L5
LIPG	PC		TAS2R46	COL1A2	EBI3		ACAA2	ALDH3A2		SRC	CCND1	VDAC1			HSPA5		CXCL2	ATP7A	CLIC2		BMPR1B	BMP2		RFC4	ADCY7	PPT1
ATP6V1A	ACLY		ITGAV	NOTCH1	TEX14		ATP1A3	FADS2		RAB1B	CD3G	RMDN2			PPP1CA		FBXL16	ERV3-1	NTNG2		IDH3G	NOS2		RNF126	EGFR	PRMT3
CD40	PRCP		RNF217	COL7A1	NOL10		ADH6	SHMT2		RNF213	BRCA1	SLC25A12			SRC			PTPN11	LRRC4		THPO	PPP4R1		TRIM11	FN1	FCAR
CHMP4B	WWTR1		CCNF	HIST1H2BD	GRWD1		F11	UBE4B		CENPE	JAK1	SLC38A2			TFAP2C				TARSL2		VAV2	PCCA		AQR	CDC20	KRT6A
HPRT1	AKR7A2		CSNK1D	SKP1	KCTD5		FLNB	CEBPA		RPL39L	MAPK14	CD244			MAPK3				ARL3		ACSL4	ACSS2		KLHL21	HIST1H2BL	IGLL1
ACSL1	ZNF420		UBE2G2	ATM	GORASP2		PVR	DHX8		ARF1	UBE2N	FAM126A			RMND5A				EDA		IL7R	GBA		FBXO44	ITGA1	KRT17
IFNK	GPI		HDAC2	JAK2	KIN		CD79A	YARS		RBCK1	ADCY5	SLC38A1			B4GALT1				TARS		SERPINE1	GLB1		HDAC1	PIK3R3	NTNG2
RLN2	DSG2		UBE3C	P4HB	NUDT11		CYP7A1	STMN1		AP2A1	PLCB3	TNFRSF4			PLEKHA7				CYP2C9		SYK	HSD17B8		UBE2E1	CEBPB	PLXNB3
IFT74	CYP27A1		ACTB	HDAC2	CITED4		MEMO1	PTPRF		FBXO15	UBE2I	CD48			PRKAR2A				DPH3		ADAMTS15	ACADM		RXFP3	CDK11A	LRRC4
MUC16	HNF1A		CNR1	DCTN3	NUDT10		PLXNA3	KCNQ1		UBA7	CDH1	TNFSF4			ENPP3				EPHX2		CLTA	GPCPD1		FBXL19	NOTCH1	QRSL1
MYH4	DPH3		FYN	PRKCB	RECQL5		CYP2E1	BMPR1B		UBR1	SMAD3	ULBP2			GNG13				IL36G		CYP26C1	CIAPIN1		PSMB2	DERL1	SEMA4F
PPFIA1	PYCARD		SNRPD1	CDKN1B	MOCS2		DCN	PRCP		ANAPC13	GAD1	GNE			ATP1A1				IQCA1		DRD5	CYP51A1		UBE2E3	HIST1H2BN	DYSF
DHX8	CSNK2A2		ARIH2	ITGAV	TFAP2E		F2R	VDAC2		CDRT1	PIK3R3	MSX1			IGF2BP1				FMN2		HPRT1	PTPN11		ALYREF	NCOR2	SFTPB
ZFYVE19	USP12		ATF2	PRKCE	MOCS3		IL24	HEXB		UBE2H	RAB8A	ULBP1			ATF4				OLAH		SEL1L	FASN		FBXL12	CDC42	SPIRE1
CASK	TACC1		TRAF7	CTNND1	PGP		MED1	MAFG		GNG10	KNG1	MSX2			CD38				LIAS		THBS1	IARS		FBXO6	JAK1	NACAD
DGKZ	DEFA3		ADCY5	POLR2B	FAAH2		PNPO	MKL1		KIF2C	SMAD2	UAP1			PPP1CC				RMDN3		CNOT7	CYP7A1		RELA	LYN	NAPSA
TKTL2	APBB1		PPP2R5A	AURKA	HAO2		PTK2	CD9		TRIP12	CCT5	ULBP3			RAP1A				SPIRE1		GSTO1	HAO1			ITGAV	SOAT2
UGT2B4	NOTCH2		SPCS1	PTAFR	UNC119		DCTD	WWC1		AKT1	HIST1H2AJ	SLC5A6			FYN				LGALS9		OSMR	ST3GAL2			MYB	TCEAL1
ADAMTS12	NOS1		GNG2	SDC4	COMMD6		PLCG1	EFCAB7		ASB1	CD44	TCEAL4			CTNNA1				LIPT2		VPS37C	UCHL3			UBE2D1	CH25H
MUC15	USP10		SRSF1	MAP3K1	PEPD		PTPRF	ATP1A1		PIK3CB	MUC20	CEP55			NCOA2				RMDN2		ALDOB	LPL			CCND1	CKAP4
NDUFA13	ECSIT		PRPF8	NUP107	TNIP1		VAV3	NANS		HSP90AA1	DOLPP1	TEX14			PPP1CB				DCXR		CSNK2B	SEL1L			RAB8A	DISP2
CATSPER1	CEBPA		MAPK8	PELP1	C5orf30		CIT	YOD1		MKRN1	SF3A2	MEP1B			ATP1A2				HAVCR2		E2F6	NOS3			HSPG2	ERV3-1
TIMM22	PIWIL2		NRAS	TMED2	COMMD9		GPCPD1	CCNL2		HNRNPH2	ADCY3	TMEM181			UBA52				HSD11B2		GPC4	CYP1A2			TFRC	NIPSNAP1
WNT2B	F11		PML	PPP2CB	TNFAIP3		KRAS	ITGAL		RPS19	ENTPD3	XPNPEP2			DYRK1A				CRYZ		RAD1	TBPL2			HIF1A	LEPROT
ADAMTS18	KLRC1		RNF34	YWHAB	PUS10		PLA2G6	ITGB2		GNG3	POLR2K	CNN3			RAP1B				HENMT1		THSD1	SMAD3			IL2RA	YARS2
KCNQ3	CYC1		RPL39L	NCBP2	SPDEF		TP53BP2	TCF4		RPS4X	POLR2D	CTSB			ATP1A3				IGF2BP1		ADAMTS20	LIPC			MAPK10	EDAR
STAT5B	IGF2BP1		RPL7	PLA2G1B	COQ7		ITGB7	VLDLR		UBE2L6	MED1	FAM98B			ATP1B1				IGF2BP3		CNGB1	TFDP2			STAT1	SLC39A3
UGT8	MAP2K7		RAC1	PRPF19	FAM206A		RASA1	AFMID		B9D2	NAPA	CHST7			OXCT1				PIWIL1		CSPG4	LEF1			PPP2R5D	TMEM50B
WNT7A	B4GALT1		RNF25	PPP1CC	NAP1L5		TOLLIP	AOX1		ITCH	TRAF2	PEX26			SLC9A1				SLC19A3		NFYB	MUC20			UGT1A9	AMACR
GSTT2B	DCP2		RPS2	UBE2C	PDCD2L		TRAF6	STAT6		EFTUD2	DVL2	PPP1R8			AHCYL1				CD27		PCCB	NGF			B4GALT1	ARL14EP
NDUFAF6	CDK5R2		SF3A2	EHHADH	COQ5		ASF1A	ACAN		PPP1CA	ITGA1	CHST3			PHKB				CHML		RRAGA	ROBO1			RUVBL1	HDGF
SMAD3	LRRK2		SF3B5	PPARGC1A	IDNK		CD44	PRKACA		RPS12	ANAPC11	PEX6			HIST2H3A				SLC19A2		GAD1	DEFA3			LCK	SETDB2
UCHL3	ZEB1		CPSF3	CDC27	EDA		FGB	NFYB		UBE3D	PAFAH1B1	ELANE			KCNMB1				CD70		MED10	STRADB			SUMO1	SLC27A2
	ETFA		NCOA3	YES1	MME		LRP6	GOPC		GNAQ	PPP1CB	TDRD6			HNF1A				EMB		MINPP1	SCAF4				PGAM5
	CD46		TRIM63	ADCY5	CYS1		MMP10	FOXM1		PTBP1	CDK2	GABPA			CDK5				RABGGTB		RAD23B	LIN7C				TMPRSS2
	MMP13		FBXW9	ARRB1	EDA2R		STK24	MST1		U2AF2	SDSL	SLPI			SULT1A1				A1CF		TKTL2	ACAA1				OSBPL10
	SLX4		SRP19	SMURF1	MMACHC		UGT1A4	TFAP2B		RPL3	VDAC1	MMADHC			PLN				RABIF		VIM	AKR1B1				TMPRSS4
	PPP4R1		UBE2V2	CYP2E1	DPH3		COQ2	CDON		ZW10		MTERF1			LGALS9C				SLC16A7		YEATS4	HBB				CDC42EP3
	KYNU		GTF2H1	EFTUD2	MTRR		EIF4E	MAFK		DYNC1I2		IDNK			VCP				ALG11		DAG1	NFE2L2				RNF207
	MAOB		PRPF4	GNG10	NPHP3		HSD17B7	RHOC		RBBP7		MSL2			ILK				APOBEC3F		DERA	ALB				SLC16A1
	BMPR2		RNF19A	POLR2C	IQCA1		ITGB1	SHMT1		SNRPD2		MTRR			NRXN2				RAB15		G6PD	KIT				RBMS3
	TNFAIP3		NMUR2	PTK2	MSL2		UNC5B	ENPP1		UBE2Z		RGN			MED1				ALG2		HCFC1	MYB				SH2D1A
	TSG101		RAE1	SMAD4	IQSEC2		WNT3A	TNFRSF18				UROS			STX4				APOBEC3G		SMARCA2	CTSG				SLC16A3
	SH2D1A			RAE1	RFX5		CACNA2D3	PLXNA1				C5orf30			MEF2C				TM2D3		TAB3	SUCLG1				AIFM3
	SLC3A2			SMURF2	PEX26		CDK8	FXN				EDA			ASPA				C17orf80		WNT10A	HDAC1				SLAMF6
	BCAN			ACLY	QDPR		CERK	CHMP4C				NTNG2			CYP2C9				CEP55		CHMP7	SIN3A				BOLA1
	SFTPB			PKM	RFXAP		CPS1	DCN				LRRC4			MTOR				SIRPB2		DKC1	HIBADH				CISD2
	FABP4			BRCA1	PEX6		MYB	SLC3A2				SPDEF			MAPK13				ASGR2		GABARAPL1	USP46				BOLA3
	KCNJ8			CCR3	RAB40B		PRKAB1	CYP3A4				ZP3			CYP51A1				TEX14		JAG1	AGXT2				SLC4A2
	DERL1				SPR		SMARCE1	CYP7A1				BCAS3			ACAT1				TMEM8A		LIPC	CYC1				IL17RA
	TAT				ISCA1			NNMT				SPIRE1			HMGCS2				ASGR1		THOC5	CAD				SLC26A7
	AHCYL1				PSPN			CAPZA1				WDR45B			ACTA1				GDF9		ADAMTS7	EXT2				STOM
	GPC6				TSN			ZNF24				C16orf70			CDA				NUDT11		AGPAT2	PTMA				CDC42EP2
	PEX19				ANXA6			DAG1				CRB2			EGLN1						AGPAT5	TJP1				HMBS
	RCAN1				DOK4			ACSL5				TXNDC17			KPNB1						ALDH1B1	SLC27A2				IL17RC
	PRSS3				TSNAX			ATP6V1A				CLPP			SFN						MUC12	PLG
	PRKAB2				AUH			SOD1				CRB1			CCT8						PKD2L1	QARS
	VCP				DYSF			FASN				SFTPB			ANP32A						RPP25	TCF4
	CFHR3				FLOT2			PNLIP				DAGLB			E2F1						TIMMDC1	ACAT2
					HMGCL			SNX3				NAPSA			SPHK1							SFTPD
					LRFN3			CYP1A2				SERPINA10			STX1A							FNTB
								NPLOC4				DAGLA			ALDH9A1							FYN
								SERPINB3				LTC4S			CYP3A4							PLAA
								STK24				PROZ			DERL2							ZFAND2B
								ZRANB2				ALOX5AP			STAT6							DLD
								B4GALT3				SEMA7A			UGT1A1							NOTCH2
								STK11				TPH1			BAX							PRCP
								PIAS1							LEF1							ACACB
								IGFBP3							CYP7A1
								C2							RUVBL2
								PRKAG3							RTN4
								ADD1							CPA3
								CNN3							TRIM28
								PLXNB2							SYK
								KRT1							RBPJ
								STIM1							CAPZA2
								F11							HDAC1
								MARK2							PRKAA1
								SCP2
								BMPR2
								MYF5
								AGRN

## Sheet: Gold standard- CGC gene list
ABI1
ABL1
ABL2
ACKR3
ACSL3
ACSL6
ACVR1
ACVR2A
AFF1
AFF3
AFF4
AKAP9
AKT1
AKT2
ALDH2
ALK
AMER1
APC
APOBEC3B
AR
ARHGAP26
ARHGEF12
ARID1A
ARID1B
ARID2
ARNT
ASPSCR1
ASXL1
ATF1
ATIC
ATM
ATP1A1
ATP2B3
ATR
ATRX
AXIN1
AXIN2
B2M
BAP1
BCL10
BCL11A
BCL11B
BCL2
BCL3
BCL5
BCL6
BCL7A
BCL9
BCL9L
BCOR
BCORL1
BCR
BIRC3
BLM
BMPR1A
BRAF
BRCA1
BRCA2
BRD3
BRD4
BRIP1
BTG1
BTK
BUB1B
C12orf9
C15orf65
C2orf44
CACNA1D
CALR
CAMTA1
CANT1
CARD11
CARS
CASC5
CASP8
CBFA2T3
CBFB
CBL
CBLB
CBLC
CCDC6
CCNB1IP1
CCND1
CCND2
CCND3
CCNE1
CD274
CD74
CD79A
CD79B
CDC73
CDH1
CDH11
CDK12
CDK4
CDK6
CDKN1B
CDKN2A
CDKN2A(p14)
CDKN2C
CDX2
CEBPA
CEP89
CHCHD7
CHD4
CHEK2
CHIC2
CIC
CIITA
CLIP1
CLP1
CLTC
CLTCL1
CNBP
CNOT3
CNTRL
COL1A1
COL2A1
COX6C
CREB1
CREB3L1
CREB3L2
CREBBP
CRLF2
CRTC1
CRTC3
CSF3R
CTCF
CTNNB1
CUX1
CXCR4
CYLD
DAXX
DCTN1
DDB2
DDIT3
DDR2
DDX10
DDX3X
DDX5
DDX6
DEK
DICER1
DNAJB1
DNM2
DNMT3A
DROSHA
DUX4L1
EBF1
ECT2L
EGFR
EIF3E
EIF4A2
ELF4
ELK4
ELL
ELN
EML4
EP300
EPAS1
EPS15
ERBB2
ERBB3
ERBB4
ERC1
ERCC2
ERCC3
ERCC4
ERCC5
ERG
ESR1
ETNK1
ETV1
ETV4
ETV5
ETV6
EWSR1
EXT1
EXT2
EZH2
EZR
FAM131B
FAM46C
FANCA
FANCC
FANCD2
FANCE
FANCF
FANCG
FAS
FAT1
FAT4
FBXO11
FBXW7
FCGR2B
FCRL4
FES
FEV
FGFR1
FGFR1OP
FGFR2
FGFR3
FGFR4
FH
FHIT
FIP1L1
FLCN
FLI1
FLT3
FLT4
FNBP1
FOXA1
FOXL2
FOXO1
FOXO3
FOXO4
FOXP1
FSTL3
FUBP1
FUS
GAS7
GATA1
GATA2
GATA3
GMPS
GNA11
GNAQ
GNAS
GOLGA5
GOPC
GPC3
GPHN
GRIN2A
H3F3A
H3F3B
HERPUD1
HEY1
HIF1A
HIP1
HIST1H3B
HIST1H4I
HLA-A
HLF
HMGA1
HMGA2
HMGN2P46
HNF1A
HNRNPA2B1
HOOK3
HOXA11
HOXA13
HOXA9
HOXC11
HOXC13
HOXD11
HOXD13
HRAS
HSP90AA1
HSP90AB1
IDH1
IDH2
IGH
IGK
IGL
IKBKB
IKZF1
IL2
IL21R
IL6ST
IL7R
IRF4
ITK
JAK1
JAK2
JAK3
JAZF1
JUN
KAT6A
KAT6B
KCNJ5
KDM5A
KDM5C
KDM6A
KDR
KDSR
KEAP1
KIAA1549
KIAA1598
KIF5B
KIT
KLF4
KLF6
KLK2
KMT2A
KMT2C
KMT2D
KRAS
KTN1
LASP1
LCK
LCP1
LEF1
LHFP
LIFR
LMNA
LMO1
LMO2
LPP
LRIG3
LRP1B
LSM14A
LYL1
LZTR1
MAF
MAFB
MALAT1
MALT1
MAML2
MAP2K1
MAP2K2
MAP2K4
MAP3K1
MAP3K13
MAPK1
MAX
MDM2
MDM4
MDS2
MECOM
MED12
MEN1
MET
MITF
MKL1
MLF1
MLH1
MLLT1
MLLT10
MLLT11
MLLT3
MLLT4
MLLT6
MN1
MNX1
MPL
MSH2
MSH6
MSI2
MSN
MTCP1
MTOR
MUC1
MUTYH
MYB
MYC
MYCL
MYCN
MYD88
MYH11
MYH9
MYO5A
MYOD1
NAB2
NACA
NBN
NCKIPSD
NCOA1
NCOA2
NCOA4
NCOR1
NCOR2
NDRG1
NF1
NF2
NFATC2
NFE2L2
NFIB
NFKB2
NFKBIE
NIN
NKX2-1
NONO
NOTCH1
NOTCH2
NPM1
NR4A3
NRAS
NRG1
NSD1
NT5C2
NTRK1
NTRK3
NUMA1
NUP214
NUP98
NUTM1
NUTM2A
NUTM2B
OLIG2
OMD
P2RY8
PAFAH1B2
PALB2
PAX3
PAX5
PAX7
PAX8
PBRM1
PBX1
PCM1
PCSK7
PDCD1LG2
PDE4DIP
PDGFB
PDGFRA
PDGFRB
PER1
PHF6
PHOX2B
PICALM
PIK3CA
PIK3R1
PIM1
PLAG1
PLCG1
PML
PMS1
PMS2
POLE
POT1
POU2AF1
POU5F1
PPARG
PPFIBP1
PPM1D
PPP2R1A
PPP6C
PRCC
PRDM1
PRDM16
PREX2
PRF1
PRKACA
PRKAR1A
PRRX1
PSIP1
PTCH1
PTEN
PTK6
PTPN11
PTPN13
PTPRB
PTPRC
PTPRK
PTPRT
PWWP2A
QKI
RABEP1
RAC1
RAD21
RAD51B
RAF1
RALGDS
RANBP17
RANBP2
RAP1GDS1
RARA
RB1
RBM10
RBM15
RECQL4
REL
RET
RHOA
RHOH
RMI2
RNF213
RNF217-AS1
RNF43
ROS1
RPL10
RPL22
RPL5
RPN1
RSPO2
RSPO3
RUNDC2A
RUNX1
RUNX1T1
SALL4
SBDS
SDC4
SDHA
SDHAF2
SDHB
SDHC
SDHD
2022-09-05
2022-09-06
2022-09-09
SET
SETBP1
SETD2
SF3B1
SFPQ
SFRP4
SH2B3
SH3GL1
SLC34A2
SLC45A3
SMAD2
SMAD3
SMAD4
SMARCA4
SMARCB1
SMARCD1
SMARCE1
SMO
SND1
SOCS1
SOX2
SPECC1
SPEN
SPOP
SRC
SRGAP3
SRSF2
SRSF3
SS18
SS18L1
SSX1
SSX2
SSX4
STAG2
STAT3
STAT5B
STAT6
STIL
STK11
STRN
SUFU
SUZ12
SYK
TAF15
TAL1
TAL2
TBL1XR1
TBX3
TCEA1
TCF12
TCF3
TCF7L2
TCL1A
TCL6
TERT
TET1
TET2
TFE3
TFEB
TFG
TFPT
TFRC
TGFBR2
THRAP3
TLX1
TLX3
TMEM127
TMPRSS2
TNFAIP3
TNFRSF14
TNFRSF17
TOP1
TP53
TP63
TPM3
TPM4
TPR
TRA
TRAF7
TRB
TRD
TRIM24
TRIM27
TRIM33
TRIP11
TRRAP
TSC1
TSC2
TSHR
TTL
U2AF1
UBR5
USP6
USP8
VHL
VTI1A
WAS
WHSC1
WHSC1L1
WIF1
WRN
WT1
WWTR1
XPA
XPC
XPO1
YWHAE
ZBTB16
ZCCHC8
ZFHX3
ZNF198
ZNF278
ZNF331
ZNF384
ZNF521
ZRSR2
