# Supplementary material for: Prioritization of cancer driver gene with prize-collecting steiner tree by introducing an edge weighted strategy in the personalized gene interaction network
Source: BMC Bioinformatics. 2022 Aug 16;23:341. doi: 10.1186/s12859-022-04802-y (PMC9380343; doi:10.1186/s12859-022-04802-y)
Supplement: Supplementary file 3 — Additional file 3. The exact values of the precision, recall and F1-score of our PDGPCS, PRODIGY and three centrality measures methods on BLCA, BRCA, COAD and HNSC cancers, respectively. [file 12859_2022_4802_MOESM3_ESM.xlsx]

## Sheet: Precision
BLCA							BRCA							COAD							HNSC
PDGPCS	PRODIGY	SCS	Degree	Betweenness	Closeness		PDGPCS	PRODIGY	SCS	Degree	Betweenness	Closeness		PDGPCS	PRODIGY	SCS	Degree	Betweenness	Closeness		PDGPCS	PRODIGY	SCS	Degree	Betweenness	Closeness
0	0	0	0	0	0		1	0	0	1	0	0		1	0	0	0	1	0		1	1	0	0	1	0
0	0	0	0	0	0		1	0.5	0	0.5	0	0		1	0	0	0	1	0		1	1	0	0	0.5	0
0	0	0	0	0	0		0.666667	0.666667	0	0.333333	0	0		1	0	0	0	0.666667	0		1	1	0	0	0.333333	0
0.25	0	0	0	0	0		0.5	0.5	0	0.25	0	0		0.75	0	0	0	0.75	0		1	1	0	0	0.25	0
0.4	0.2	0	0	0	0		0.4	0.4	0	0.2	0	0		0.8	0.2	0	0	0.6	0		1	1	0	0	0.2	0
0.5	0.333333	0	0	0.166667	0		0.333333	0.333333	0	0.166667	0	0		0.833333	0.166667	0	0	0.5	0		1	1	0	0	0.166667	0
0.571429	0.428571	0	0	0.142857	0		0.285714	0.285714	0	0.142857	0	0		0.857143	0.142857	0	0	0.428571	0		1	0.857143	0	0	0.142857	0
0.5	0.5	0	0	0.125	0		0.375	0.25	0	0.125	0	0		0.75	0.125	0	0	0.375	0		0.875	0.75	0	0.125	0.125	0
0.555556	0.444444	0	0	0.111111	0		0.333333	0.222222	0	0.111111	0	0		0.666667	0.111111	0	0	0.333333	0		0.888889	0.666667	0	0.111111	0.111111	0
0.6	0.4	0	0	0.2	0		0.3	0.2	0	0.1	0	0		0.6	0.2	0	0	0.3	0		0.9	0.7	0	0.1	0.2	0
0.545455	0.454545	0	0	0.272727	0		0.272727	0.181818	0	0.090909	0.090909	0		0.545455	0.272727	0	0.090909	0.272727	0		0.818182	0.636364	0	0.090909	0.181818	0
0.5	0.5	0	0	0.25	0		0.25	0.166667	0	0.083333	0.083333	0		0.5	0.25	0	0.083333	0.25	0		0.75	0.583333	0	0.083333	0.166667	0
0.461538	0.461538	0	0	0.230769	0		0.230769	0.230769	0	0.076923	0.076923	0		0.461538	0.230769	0	0.153846	0.230769	0		0.692308	0.615385	0	0.076923	0.153846	0
0.5	0.5	0	0	0.214286	0		0.285714	0.214286	0	0.071429	0.071429	0		0.428571	0.214286	0	0.142857	0.214286	0		0.642857	0.642857	0	0.071429	0.142857	0
0.533333	0.466667	0	0	0.2	0		0.266667	0.2	0	0.133333	0.133333	0.066667		0.4	0.266667	0	0.133333	0.2	0		0.6	0.666667	0	0.066667	0.133333	0
0.5	0.4375	0	0	0.25	0		0.3125	0.25	0	0.125	0.125	0.0625		0.4375	0.25	0	0.125	0.1875	0		0.5625	0.625	0	0.0625	0.125	0
0.470588	0.411765	0	0	0.294118	0		0.294118	0.294118	0	0.117647	0.117647	0.058824		0.470588	0.294118	0	0.117647	0.176471	0		0.588235	0.588235	0	0.058824	0.117647	0
0.444444	0.388889	0	0	0.277778	0		0.277778	0.277778	0	0.111111	0.111111	0.055556		0.444444	0.277778	0	0.111111	0.166667	0		0.555556	0.555556	0	0.055556	0.111111	0
0.473684	0.421053	0	0	0.315789	0		0.263158	0.263158	0	0.105263	0.105263	0.052632		0.421053	0.315789	0	0.105263	0.157895	0		0.578947	0.526316	0	0.052632	0.157895	0
0.45	0.4	0	0	0.3	0		0.25	0.25	0	0.1	0.1	0.05		0.4	0.3	0	0.1	0.15	0		0.6	0.5	0	0.05	0.2	0
0.428571	0.380952	0	0	0.333333	0		0.285714	0.238095	0	0.095238	0.142857	0.047619		0.380952	0.285714	0	0.095238	0.142857	0		0.571429	0.52381	0	0.095238	0.190476	0
0.409091	0.363636	0	0	0.363636	0		0.272727	0.227273	0	0.090909	0.136364	0.045455		0.409091	0.318182	0	0.090909	0.136364	0.045455		0.545455	0.5	0	0.090909	0.227273	0
0.391304	0.391304	0	0	0.347826	0		0.26087	0.217391	0	0.086957	0.130435	0.043478		0.391304	0.304348	0.043478	0.086957	0.130435	0.043478		0.521739	0.478261	0	0.086957	0.217391	0
0.375	0.375	0.041667	0	0.375	0		0.25	0.208333	0	0.083333	0.125	0.041667		0.416667	0.291667	0.041667	0.083333	0.125	0.041667		0.5	0.458333	0	0.083333	0.25	0
0.36	0.36	0.04	0	0.36	0		0.24	0.2	0	0.08	0.12	0.04		0.44	0.32	0.04	0.08	0.12	0.04		0.48	0.44	0	0.08	0.24	0
0.346154	0.384615	0.038462	0	0.346154	0		0.230769	0.192308	0	0.076923	0.115385	0.038462		0.423077	0.346154	0.038462	0.076923	0.115385	0.038462		0.461538	0.423077	0	0.076923	0.230769	0
0.37037	0.37037	0.037037	0.037037	0.333333	0		0.222222	0.185185	0	0.074074	0.111111	0.037037		0.407407	0.333333	0.037037	0.074074	0.111111	0.037037		0.444444	0.407407	0	0.074074	0.222222	0.037037
0.357143	0.357143	0.035714	0.035714	0.321429	0		0.25	0.178571	0	0.071429	0.107143	0.035714		0.392857	0.321429	0.035714	0.107143	0.107143	0.035714		0.464286	0.392857	0	0.107143	0.214286	0.035714
0.344828	0.344828	0.034483	0.034483	0.310345	0		0.241379	0.172414	0	0.068966	0.103448	0.034483		0.37931	0.344828	0.034483	0.103448	0.103448	0.034483		0.448276	0.37931	0	0.103448	0.206897	0.034483
0.333333	0.333333	0.033333	0.033333	0.3	0		0.233333	0.166667	0	0.066667	0.1	0.033333		0.366667	0.366667	0.033333	0.1	0.1	0.033333		0.433333	0.366667	0	0.133333	0.233333	0.033333
0.354839	0.354839	0.032258	0.032258	0.290323	0.032258		0.225806	0.193548	0	0.064516	0.096774	0.032258		0.354839	0.354839	0.032258	0.096774	0.096774	0.032258		0.419355	0.354839	0	0.129032	0.225806	0.032258
0.375	0.34375	0.03125	0.03125	0.28125	0.03125		0.21875	0.1875	0	0.0625	0.09375	0.03125		0.34375	0.34375	0.03125	0.09375	0.09375	0.03125		0.40625	0.34375	0	0.125	0.25	0.03125
0.363636	0.333333	0.030303	0.030303	0.272727	0.030303		0.242424	0.181818	0	0.060606	0.090909	0.030303		0.333333	0.333333	0.030303	0.090909	0.090909	0.030303		0.393939	0.333333	0	0.121212	0.242424	0.030303
0.352941	0.323529	0.029412	0.029412	0.264706	0.029412		0.235294	0.176471	0	0.058824	0.088235	0.029412		0.323529	0.323529	0.029412	0.088235	0.088235	0.029412		0.382353	0.323529	0	0.117647	0.235294	0.029412
0.342857	0.314286	0.028571	0.028571	0.257143	0.028571		0.228571	0.171429	0	0.057143	0.085714	0.028571		0.314286	0.314286	0.028571	0.085714	0.085714	0.028571		0.371429	0.314286	0	0.114286	0.228571	0.028571
0.333333	0.333333	0.027778	0.027778	0.25	0.027778		0.222222	0.166667	0	0.055556	0.083333	0.027778		0.333333	0.305556	0.027778	0.083333	0.083333	0.027778		0.361111	0.305556	0	0.111111	0.222222	0.027778
0.324324	0.324324	0.027027	0.054054	0.243243	0.027027		0.243243	0.189189	0	0.081081	0.081081	0.027027		0.324324	0.297297	0.027027	0.081081	0.108108	0.054054		0.351351	0.324324	0	0.108108	0.243243	0.027027
0.315789	0.315789	0.026316	0.052632	0.236842	0.026316		0.236842	0.184211	0	0.078947	0.078947	0.026316		0.315789	0.289474	0.026316	0.078947	0.105263	0.052632		0.342105	0.315789	0	0.105263	0.236842	0.026316
0.307692	0.307692	0.025641	0.051282	0.230769	0.025641		0.230769	0.179487	0	0.076923	0.102564	0.025641		0.307692	0.282051	0.025641	0.076923	0.102564	0.076923		0.333333	0.333333	0	0.102564	0.230769	0.025641
0.3	0.325	0.025	0.05	0.225	0.025		0.225	0.175	0	0.075	0.1	0.025		0.3	0.275	0.025	0.075	0.1	0.075		0.325	0.35	0	0.1	0.225	0.025
0.292683	0.317073	0.02439	0.04878	0.219512	0.02439		0.219512	0.170732	0	0.073171	0.097561	0.02439		0.292683	0.268293	0.02439	0.073171	0.097561	0.073171		0.317073	0.341463	0	0.097561	0.219512	0.02439
0.285714	0.309524	0.02381	0.071429	0.214286	0.02381		0.214286	0.190476	0	0.071429	0.095238	0.02381		0.285714	0.261905	0.02381	0.071429	0.095238	0.071429		0.309524	0.333333	0	0.095238	0.214286	0.02381
0.27907	0.302326	0.023256	0.069767	0.209302	0.023256		0.209302	0.186047	0	0.069767	0.093023	0.023256		0.27907	0.255814	0.023256	0.069767	0.093023	0.069767		0.302326	0.325581	0	0.093023	0.209302	0.046512
0.272727	0.295455	0.022727	0.068182	0.204545	0.022727		0.204545	0.181818	0	0.068182	0.113636	0.022727		0.272727	0.25	0.022727	0.068182	0.090909	0.068182		0.295455	0.318182	0	0.090909	0.204545	0.045455
0.288889	0.288889	0.022222	0.066667	0.2	0.022222		0.2	0.177778	0	0.066667	0.111111	0.022222		0.266667	0.244444	0.022222	0.066667	0.088889	0.066667		0.288889	0.311111	0	0.088889	0.222222	0.044444
0.282609	0.282609	0.021739	0.065217	0.195652	0.021739		0.217391	0.195652	0	0.065217	0.108696	0.021739		0.26087	0.23913	0.021739	0.065217	0.086957	0.065217		0.282609	0.304348	0	0.086957	0.217391	0.043478
0.276596	0.276596	0.021277	0.085106	0.191489	0.021277		0.212766	0.191489	0	0.06383	0.106383	0.021277		0.255319	0.234043	0.021277	0.085106	0.085106	0.06383		0.297872	0.297872	0	0.106383	0.212766	0.042553
0.270833	0.270833	0.020833	0.104167	0.1875	0.020833		0.208333	0.1875	0	0.0625	0.104167	0.020833		0.25	0.229167	0.020833	0.083333	0.083333	0.0625		0.291667	0.291667	0	0.104167	0.208333	0.041667
0.265306	0.265306	0.020408	0.102041	0.183673	0.020408		0.22449	0.183673	0	0.061224	0.102041	0.020408		0.244898	0.22449	0.020408	0.081633	0.081633	0.061224		0.285714	0.285714	0	0.102041	0.204082	0.040816
0.26	0.26	0.02	0.1	0.2	0.02		0.24	0.18	0	0.06	0.1	0.02		0.24	0.22	0.02	0.1	0.08	0.06		0.28	0.28	0	0.1	0.2	0.04
0.362333	0.331079	0.0152983	0.0261893	0.226002	0.0100844		0.296881	0.226465	0	0.12143	0.0827971	0.0249529		0.453449	0.24793	0.0161678	0.0735299	0.219779	0.0289959		0.551207	0.513425	0	0.0807127	0.224088	0.016345

## Sheet: Recall
BLCA							BRCA							COAD							HNSC
PDGPCS	PRODIGY	SCS	Degree	Betweenness	Closeness		PDGPCS	PRODIGY	SCS	Degree	Betweenness	Closeness		PDGPCS	PRODIGY	SCS	Degree	Betweenness	Closeness		PDGPCS	PRODIGY	SCS	Degree	Betweenness	Closeness
0	0	0	0	0	0		0.0020534	0	0	0.0020534	0	0		0.0020661	0	0	0	0.0020661	0		0.0020704	0.0020704	0	0	0.0020704	0
0	0	0	0	0	0		0.0041068	0.0020534	0	0.0020534	0	0		0.0041322	0	0	0	0.0041322	0		0.0041408	0.0041408	0	0	0.0020704	0
0	0	0	0	0	0		0.0041068	0.0041068	0	0.0020534	0	0		0.0061983	0	0	0	0.0041322	0		0.0062112	0.0062112	0	0	0.0020704	0
0.0020833	0	0	0	0	0		0.0041068	0.0041068	0	0.0020534	0	0		0.0061983	0	0	0	0.0061983	0		0.0082816	0.0082816	0	0	0.0020704	0
0.0041667	0.0020833	0	0	0	0		0.0041068	0.0041068	0	0.0020534	0	0		0.0082645	0.0020661	0	0	0.0061983	0		0.010352	0.010352	0	0	0.0020704	0
0.00625	0.0041667	0	0	0.0020833	0		0.0041068	0.0041068	0	0.0020534	0	0		0.010331	0.0020661	0	0	0.0061983	0		0.012422	0.012422	0	0	0.0020704	0
0.0083333	0.00625	0	0	0.0020833	0		0.0041068	0.0041068	0	0.0020534	0	0		0.012397	0.0020661	0	0	0.0061983	0		0.014493	0.012422	0	0	0.0020704	0
0.0083333	0.0083333	0	0	0.0020833	0		0.0061602	0.0041068	0	0.0020534	0	0		0.012397	0.0020661	0	0	0.0061983	0		0.014493	0.012422	0	0.0020704	0.0020704	0
0.010417	0.0083333	0	0	0.0020833	0		0.0061602	0.0041068	0	0.0020534	0	0		0.012397	0.0020661	0	0	0.0061983	0		0.016563	0.012422	0	0.0020704	0.0020704	0
0.0125	0.0083333	0	0	0.0041667	0		0.0061602	0.0041068	0	0.0020534	0	0		0.012397	0.0041322	0	0	0.0061983	0		0.018634	0.014493	0	0.0020704	0.0041408	0
0.0125	0.010417	0	0	0.00625	0		0.0061602	0.0041068	0	0.0020534	0.0020534	0		0.012397	0.0061983	0	0.0020661	0.0061983	0		0.018634	0.014493	0	0.0020704	0.0041408	0
0.0125	0.0125	0	0	0.00625	0		0.0061602	0.0041068	0	0.0020534	0.0020534	0		0.012397	0.0061983	0	0.0020661	0.0061983	0		0.018634	0.014493	0	0.0020704	0.0041408	0
0.0125	0.0125	0	0	0.00625	0		0.0061602	0.0061602	0	0.0020534	0.0020534	0		0.012397	0.0061983	0	0.0041322	0.0061983	0		0.018634	0.016563	0	0.0020704	0.0041408	0
0.014583	0.014583	0	0	0.00625	0		0.0082136	0.0061602	0	0.0020534	0.0020534	0		0.012397	0.0061983	0	0.0041322	0.0061983	0		0.018634	0.018634	0	0.0020704	0.0041408	0
0.016667	0.014583	0	0	0.00625	0		0.0082136	0.0061602	0	0.0041068	0.0041068	0.0020534		0.012397	0.0082645	0	0.0041322	0.0061983	0		0.018634	0.020704	0	0.0020704	0.0041408	0
0.016667	0.014583	0	0	0.0083333	0		0.010267	0.0082136	0	0.0041068	0.0041068	0.0020534		0.014463	0.0082645	0	0.0041322	0.0061983	0		0.018634	0.020704	0	0.0020704	0.0041408	0
0.016667	0.014583	0	0	0.010417	0		0.010267	0.010267	0	0.0041068	0.0041068	0.0020534		0.016529	0.010331	0	0.0041322	0.0061983	0		0.020704	0.020704	0	0.0020704	0.0041408	0
0.016667	0.014583	0	0	0.010417	0		0.010267	0.010267	0	0.0041068	0.0041068	0.0020534		0.016529	0.010331	0	0.0041322	0.0061983	0		0.020704	0.020704	0	0.0020704	0.0041408	0
0.01875	0.016667	0	0	0.0125	0		0.010267	0.010267	0	0.0041068	0.0041068	0.0020534		0.016529	0.012397	0	0.0041322	0.0061983	0		0.022774	0.020704	0	0.0020704	0.0062112	0
0.01875	0.016667	0	0	0.0125	0		0.010267	0.010267	0	0.0041068	0.0041068	0.0020534		0.016529	0.012397	0	0.0041322	0.0061983	0		0.024845	0.020704	0	0.0020704	0.0082816	0
0.01875	0.016667	0	0	0.014583	0		0.01232	0.010267	0	0.0041068	0.0061602	0.0020534		0.016529	0.012397	0	0.0041322	0.0061983	0		0.024845	0.022774	0	0.0041408	0.0082816	0
0.01875	0.016667	0	0	0.016667	0		0.01232	0.010267	0	0.0041068	0.0061602	0.0020534		0.018595	0.014463	0	0.0041322	0.0061983	0.0020661		0.024845	0.022774	0	0.0041408	0.010352	0
0.01875	0.01875	0	0	0.016667	0		0.01232	0.010267	0	0.0041068	0.0061602	0.0020534		0.018595	0.014463	0.0020661	0.0041322	0.0061983	0.0020661		0.024845	0.022774	0	0.0041408	0.010352	0
0.01875	0.01875	0.0020833	0	0.01875	0		0.01232	0.010267	0	0.0041068	0.0061602	0.0020534		0.020661	0.014463	0.0020661	0.0041322	0.0061983	0.0020661		0.024845	0.022774	0	0.0041408	0.012422	0
0.01875	0.01875	0.0020833	0	0.01875	0		0.01232	0.010267	0	0.0041068	0.0061602	0.0020534		0.022727	0.016529	0.0020661	0.0041322	0.0061983	0.0020661		0.024845	0.022774	0	0.0041408	0.012422	0
0.01875	0.020833	0.0020833	0	0.01875	0		0.01232	0.010267	0	0.0041068	0.0061602	0.0020534		0.022727	0.018595	0.0020661	0.0041322	0.0061983	0.0020661		0.024845	0.022774	0	0.0041408	0.012422	0
0.020833	0.020833	0.0020833	0.0020833	0.01875	0		0.01232	0.010267	0	0.0041068	0.0061602	0.0020534		0.022727	0.018595	0.0020661	0.0041322	0.0061983	0.0020661		0.024845	0.022774	0	0.0041408	0.012422	0.0020704
0.020833	0.020833	0.0020833	0.0020833	0.01875	0		0.014374	0.010267	0	0.0041068	0.0061602	0.0020534		0.022727	0.018595	0.0020661	0.0061983	0.0061983	0.0020661		0.026915	0.022774	0	0.0062112	0.012422	0.0020704
0.020833	0.020833	0.0020833	0.0020833	0.01875	0		0.014374	0.010267	0	0.0041068	0.0061602	0.0020534		0.022727	0.020661	0.0020661	0.0061983	0.0061983	0.0020661		0.026915	0.022774	0	0.0062112	0.012422	0.0020704
0.020833	0.020833	0.0020833	0.0020833	0.01875	0		0.014374	0.010267	0	0.0041068	0.0061602	0.0020534		0.022727	0.022727	0.0020661	0.0061983	0.0061983	0.0020661		0.026915	0.022774	0	0.0082816	0.014493	0.0020704
0.022917	0.022917	0.0020833	0.0020833	0.01875	0.0020833		0.014374	0.01232	0	0.0041068	0.0061602	0.0020534		0.022727	0.022727	0.0020661	0.0061983	0.0061983	0.0020661		0.026915	0.022774	0	0.0082816	0.014493	0.0020704
0.025	0.022917	0.0020833	0.0020833	0.01875	0.0020833		0.014374	0.01232	0	0.0041068	0.0061602	0.0020534		0.022727	0.022727	0.0020661	0.0061983	0.0061983	0.0020661		0.026915	0.022774	0	0.0082816	0.016563	0.0020704
0.025	0.022917	0.0020833	0.0020833	0.01875	0.0020833		0.016427	0.01232	0	0.0041068	0.0061602	0.0020534		0.022727	0.022727	0.0020661	0.0061983	0.0061983	0.0020661		0.026915	0.022774	0	0.0082816	0.016563	0.0020704
0.025	0.022917	0.0020833	0.0020833	0.01875	0.0020833		0.016427	0.01232	0	0.0041068	0.0061602	0.0020534		0.022727	0.022727	0.0020661	0.0061983	0.0061983	0.0020661		0.026915	0.022774	0	0.0082816	0.016563	0.0020704
0.025	0.022917	0.0020833	0.0020833	0.01875	0.0020833		0.016427	0.01232	0	0.0041068	0.0061602	0.0020534		0.022727	0.022727	0.0020661	0.0061983	0.0061983	0.0020661		0.026915	0.022774	0	0.0082816	0.016563	0.0020704
0.025	0.025	0.0020833	0.0020833	0.01875	0.0020833		0.016427	0.01232	0	0.0041068	0.0061602	0.0020534		0.024793	0.022727	0.0020661	0.0061983	0.0061983	0.0020661		0.026915	0.022774	0	0.0082816	0.016563	0.0020704
0.025	0.025	0.0020833	0.0041667	0.01875	0.0020833		0.01848	0.014374	0	0.0061602	0.0061602	0.0020534		0.024793	0.022727	0.0020661	0.0061983	0.0082645	0.0041322		0.026915	0.024845	0	0.0082816	0.018634	0.0020704
0.025	0.025	0.0020833	0.0041667	0.01875	0.0020833		0.01848	0.014374	0	0.0061602	0.0061602	0.0020534		0.024793	0.022727	0.0020661	0.0061983	0.0082645	0.0041322		0.026915	0.024845	0	0.0082816	0.018634	0.0020704
0.025	0.025	0.0020833	0.0041667	0.01875	0.0020833		0.01848	0.014374	0	0.0061602	0.0082136	0.0020534		0.024793	0.022727	0.0020661	0.0061983	0.0082645	0.0061983		0.026915	0.026915	0	0.0082816	0.018634	0.0020704
0.025	0.027083	0.0020833	0.0041667	0.01875	0.0020833		0.01848	0.014374	0	0.0061602	0.0082136	0.0020534		0.024793	0.022727	0.0020661	0.0061983	0.0082645	0.0061983		0.026915	0.028986	0	0.0082816	0.018634	0.0020704
0.025	0.027083	0.0020833	0.0041667	0.01875	0.0020833		0.01848	0.014374	0	0.0061602	0.0082136	0.0020534		0.024793	0.022727	0.0020661	0.0061983	0.0082645	0.0061983		0.026915	0.028986	0	0.0082816	0.018634	0.0020704
0.025	0.027083	0.0020833	0.00625	0.01875	0.0020833		0.01848	0.016427	0	0.0061602	0.0082136	0.0020534		0.024793	0.022727	0.0020661	0.0061983	0.0082645	0.0061983		0.026915	0.028986	0	0.0082816	0.018634	0.0020704
0.025	0.027083	0.0020833	0.00625	0.01875	0.0020833		0.01848	0.016427	0	0.0061602	0.0082136	0.0020534		0.024793	0.022727	0.0020661	0.0061983	0.0082645	0.0061983		0.026915	0.028986	0	0.0082816	0.018634	0.0041408
0.025	0.027083	0.0020833	0.00625	0.01875	0.0020833		0.01848	0.016427	0	0.0061602	0.010267	0.0020534		0.024793	0.022727	0.0020661	0.0061983	0.0082645	0.0061983		0.026915	0.028986	0	0.0082816	0.018634	0.0041408
0.027083	0.027083	0.0020833	0.00625	0.01875	0.0020833		0.01848	0.016427	0	0.0061602	0.010267	0.0020534		0.024793	0.022727	0.0020661	0.0061983	0.0082645	0.0061983		0.026915	0.028986	0	0.0082816	0.020704	0.0041408
0.027083	0.027083	0.0020833	0.00625	0.01875	0.0020833		0.020534	0.01848	0	0.0061602	0.010267	0.0020534		0.024793	0.022727	0.0020661	0.0061983	0.0082645	0.0061983		0.026915	0.028986	0	0.0082816	0.020704	0.0041408
0.027083	0.027083	0.0020833	0.0083333	0.01875	0.0020833		0.020534	0.01848	0	0.0061602	0.010267	0.0020534		0.024793	0.022727	0.0020661	0.0082645	0.0082645	0.0061983		0.028986	0.028986	0	0.010352	0.020704	0.0041408
0.027083	0.027083	0.0020833	0.010417	0.01875	0.0020833		0.020534	0.01848	0	0.0061602	0.010267	0.0020534		0.024793	0.022727	0.0020661	0.0082645	0.0082645	0.0061983		0.028986	0.028986	0	0.010352	0.020704	0.0041408
0.027083	0.027083	0.0020833	0.010417	0.01875	0.0020833		0.022587	0.01848	0	0.0061602	0.010267	0.0020534		0.024793	0.022727	0.0020661	0.0082645	0.0082645	0.0061983		0.028986	0.028986	0	0.010352	0.020704	0.0041408
0.027083	0.027083	0.0020833	0.010417	0.020833	0.0020833		0.024641	0.01848	0	0.0061602	0.010267	0.0020534		0.024793	0.022727	0.0020661	0.010331	0.0082645	0.0061983		0.028986	0.028986	0	0.010352	0.020704	0.0041408

## Sheet: F1-score
BLCA							BRCA							COAD							HNSC
PDGPCS	PRODIGY	SCS	Degree	Betweenness	Closeness		PDGPCS	PRODIGY	SCS	Degree	Betweenness	Closeness		PDGPCS	PRODIGY	SCS	Degree	Betweenness	Closeness		PDGPCS	PRODIGY	SCS	Degree	Betweenness	Closeness
0	0	0	0	0	0		0.0040984	0	0	0.0040984	0	0		0.0041237	0	0	0	0.0041237	0		0.0041322	0.0041322	0	0	0.0041322	0
0	0	0	0	0	0		0.00818	0.00409	0	0.00409	0	0		0.0082305	0	0	0	0.0082305	0		0.0082474	0.0082474	0	0	0.0041237	0
0	0	0	0	0	0		0.0081633	0.0081633	0	0.0040816	0	0		0.01232	0	0	0	0.0082136	0		0.012346	0.012346	0	0	0.0041152	0
0.0041322	0	0	0	0	0		0.0081466	0.0081466	0	0.0040733	0	0		0.012295	0	0	0	0.012295	0		0.016427	0.016427	0	0	0.0041068	0
0.0082474	0.0041237	0	0	0	0		0.0081301	0.0081301	0	0.004065	0	0		0.01636	0.00409	0	0	0.01227	0		0.020492	0.020492	0	0	0.0040984	0
0.012346	0.0082305	0	0	0.0041152	0		0.0081136	0.0081136	0	0.0040568	0	0		0.020408	0.0040816	0	0	0.012245	0		0.02454	0.02454	0	0	0.00409	0
0.016427	0.01232	0	0	0.0041068	0		0.0080972	0.0080972	0	0.0040486	0	0		0.02444	0.0040733	0	0	0.01222	0		0.028571	0.02449	0	0	0.0040816	0
0.016393	0.016393	0	0	0.0040984	0		0.012121	0.0080808	0	0.0040404	0	0		0.02439	0.004065	0	0	0.012195	0		0.028513	0.02444	0	0.0040733	0.0040733	0
0.02045	0.01636	0	0	0.00409	0		0.012097	0.0080645	0	0.0040323	0	0		0.024341	0.0040568	0	0	0.01217	0		0.03252	0.02439	0	0.004065	0.004065	0
0.02449	0.016327	0	0	0.0081633	0		0.012072	0.0080483	0	0.0040241	0	0		0.024291	0.0080972	0	0	0.012146	0		0.036511	0.028398	0	0.0040568	0.0081136	0
0.02444	0.020367	0	0	0.01222	0		0.012048	0.0080321	0	0.0040161	0.0040161	0		0.024242	0.012121	0	0.0040404	0.012121	0		0.036437	0.02834	0	0.0040486	0.0080972	0
0.02439	0.02439	0	0	0.012195	0		0.012024	0.008016	0	0.004008	0.004008	0		0.024194	0.012097	0	0.0040323	0.012097	0		0.036364	0.028283	0	0.0040404	0.0080808	0
0.024341	0.024341	0	0	0.01217	0		0.012	0.012	0	0.004	0.004	0		0.024145	0.012072	0	0.0080483	0.012072	0		0.03629	0.032258	0	0.0040323	0.0080645	0
0.02834	0.02834	0	0	0.012146	0		0.015968	0.011976	0	0.003992	0.003992	0		0.024096	0.012048	0	0.0080321	0.012048	0		0.036217	0.036217	0	0.0040241	0.0080483	0
0.032323	0.028283	0	0	0.012121	0		0.015936	0.011952	0	0.0079681	0.0079681	0.0039841		0.024048	0.016032	0	0.008016	0.012024	0		0.036145	0.040161	0	0.0040161	0.0080321	0
0.032258	0.028226	0	0	0.016129	0		0.019881	0.015905	0	0.0079523	0.0079523	0.0039761		0.028	0.016	0	0.008	0.012	0		0.036072	0.04008	0	0.004008	0.008016	0
0.032193	0.028169	0	0	0.020121	0		0.019841	0.019841	0	0.0079365	0.0079365	0.0039683		0.031936	0.01996	0	0.007984	0.011976	0		0.04	0.04	0	0.004	0.008	0
0.032129	0.028112	0	0	0.02008	0		0.019802	0.019802	0	0.0079208	0.0079208	0.0039604		0.031873	0.01992	0	0.0079681	0.011952	0		0.03992	0.03992	0	0.003992	0.007984	0
0.036072	0.032064	0	0	0.024048	0		0.019763	0.019763	0	0.0079051	0.0079051	0.0039526		0.031809	0.023857	0	0.0079523	0.011928	0		0.043825	0.039841	0	0.0039841	0.011952	0
0.036	0.032	0	0	0.024	0		0.019724	0.019724	0	0.0078895	0.0078895	0.0039448		0.031746	0.02381	0	0.0079365	0.011905	0		0.047714	0.039761	0	0.0039761	0.015905	0
0.035928	0.031936	0	0	0.027944	0		0.023622	0.019685	0	0.007874	0.011811	0.003937		0.031683	0.023762	0	0.0079208	0.011881	0		0.047619	0.043651	0	0.0079365	0.015873	0
0.035857	0.031873	0	0	0.031873	0		0.023576	0.019646	0	0.0078585	0.011788	0.0039293		0.035573	0.027668	0	0.0079051	0.011858	0.0039526		0.047525	0.043564	0	0.0079208	0.019802	0
0.035785	0.035785	0	0	0.031809	0		0.023529	0.019608	0	0.0078431	0.011765	0.0039216		0.035503	0.027613	0.0039448	0.0078895	0.011834	0.0039448		0.047431	0.043478	0	0.0079051	0.019763	0
0.035714	0.035714	0.0039683	0	0.035714	0		0.023483	0.019569	0	0.0078278	0.011742	0.0039139		0.03937	0.027559	0.003937	0.007874	0.011811	0.003937		0.047337	0.043393	0	0.0078895	0.023669	0
0.035644	0.035644	0.0039604	0	0.035644	0		0.023438	0.019531	0	0.0078125	0.011719	0.0039063		0.043222	0.031434	0.0039293	0.0078585	0.011788	0.0039293		0.047244	0.043307	0	0.007874	0.023622	0
0.035573	0.039526	0.0039526	0	0.035573	0		0.023392	0.019493	0	0.0077973	0.011696	0.0038986		0.043137	0.035294	0.0039216	0.0078431	0.011765	0.0039216		0.047151	0.043222	0	0.0078585	0.023576	0
0.039448	0.039448	0.0039448	0.0039448	0.035503	0		0.023346	0.019455	0	0.0077821	0.011673	0.0038911		0.043053	0.035225	0.0039139	0.0078278	0.011742	0.0039139		0.047059	0.043137	0	0.0078431	0.023529	0.0039216
0.03937	0.03937	0.003937	0.003937	0.035433	0		0.027184	0.019417	0	0.007767	0.01165	0.0038835		0.042969	0.035156	0.0039063	0.011719	0.011719	0.0039063		0.050881	0.043053	0	0.011742	0.023483	0.0039139
0.039293	0.039293	0.0039293	0.0039293	0.035363	0		0.027132	0.01938	0	0.0077519	0.011628	0.003876		0.042885	0.038986	0.0038986	0.011696	0.011696	0.0038986		0.050781	0.042969	0	0.011719	0.023438	0.0039063
0.039216	0.039216	0.0039216	0.0039216	0.035294	0		0.027079	0.019342	0	0.0077369	0.011605	0.0038685		0.042802	0.042802	0.0038911	0.011673	0.011673	0.0038911		0.050682	0.042885	0	0.015595	0.02729	0.0038986
0.043053	0.043053	0.0039139	0.0039139	0.035225	0.0039139		0.027027	0.023166	0	0.007722	0.011583	0.003861		0.042718	0.042718	0.0038835	0.01165	0.01165	0.0038835		0.050584	0.042802	0	0.015564	0.027237	0.0038911
0.046875	0.042969	0.0039063	0.0039063	0.035156	0.0039063		0.026975	0.023121	0	0.0077071	0.011561	0.0038536		0.042636	0.042636	0.003876	0.011628	0.011628	0.003876		0.050485	0.042718	0	0.015534	0.031068	0.0038835
0.046784	0.042885	0.0038986	0.0038986	0.035088	0.0038986		0.030769	0.023077	0	0.0076923	0.011538	0.0038462		0.042553	0.042553	0.0038685	0.011605	0.011605	0.0038685		0.050388	0.042636	0	0.015504	0.031008	0.003876
0.046693	0.042802	0.0038911	0.0038911	0.035019	0.0038911		0.03071	0.023033	0	0.0076775	0.011516	0.0038388		0.042471	0.042471	0.003861	0.011583	0.011583	0.003861		0.05029	0.042553	0	0.015474	0.030948	0.0038685
0.046602	0.042718	0.0038835	0.0038835	0.034951	0.0038835		0.030651	0.022989	0	0.0076628	0.011494	0.0038314		0.042389	0.042389	0.0038536	0.011561	0.011561	0.0038536		0.050193	0.042471	0	0.015444	0.030888	0.003861
0.046512	0.046512	0.003876	0.003876	0.034884	0.003876		0.030593	0.022945	0	0.0076482	0.011472	0.0038241		0.046154	0.042308	0.0038462	0.011538	0.011538	0.0038462		0.050096	0.042389	0	0.015414	0.030829	0.0038536
0.046422	0.046422	0.0038685	0.0077369	0.034816	0.0038685		0.034351	0.026718	0	0.01145	0.01145	0.0038168		0.046065	0.042226	0.0038388	0.011516	0.015355	0.0076775		0.05	0.046154	0	0.015385	0.034615	0.0038462
0.046332	0.046332	0.003861	0.007722	0.034749	0.003861		0.034286	0.026667	0	0.011429	0.011429	0.0038095		0.045977	0.042146	0.0038314	0.011494	0.015326	0.0076628		0.049904	0.046065	0	0.015355	0.034549	0.0038388
0.046243	0.046243	0.0038536	0.0077071	0.034682	0.0038536		0.034221	0.026616	0	0.011407	0.015209	0.0038023		0.045889	0.042065	0.0038241	0.011472	0.015296	0.011472		0.049808	0.049808	0	0.015326	0.034483	0.0038314
0.046154	0.05	0.0038462	0.0076923	0.034615	0.0038462		0.034156	0.026565	0	0.011385	0.01518	0.0037951		0.045802	0.041985	0.0038168	0.01145	0.015267	0.01145		0.049713	0.053537	0	0.015296	0.034417	0.0038241
0.046065	0.049904	0.0038388	0.0076775	0.034549	0.0038388		0.034091	0.026515	0	0.011364	0.015152	0.0037879		0.045714	0.041905	0.0038095	0.011429	0.015238	0.011429		0.049618	0.053435	0	0.015267	0.034351	0.0038168
0.045977	0.049808	0.0038314	0.011494	0.034483	0.0038314		0.034026	0.030246	0	0.011342	0.015123	0.0037807		0.045627	0.041825	0.0038023	0.011407	0.015209	0.011407		0.049524	0.053333	0	0.015238	0.034286	0.0038095
0.045889	0.049713	0.0038241	0.011472	0.034417	0.0038241		0.033962	0.030189	0	0.011321	0.015094	0.0037736		0.045541	0.041746	0.0037951	0.011385	0.01518	0.011385		0.04943	0.053232	0	0.015209	0.034221	0.0076046
0.045802	0.049618	0.0038168	0.01145	0.034351	0.0038168		0.033898	0.030132	0	0.011299	0.018832	0.0037665		0.045455	0.041667	0.0037879	0.011364	0.015152	0.011364		0.049336	0.053131	0	0.01518	0.034156	0.0075901
0.049524	0.049524	0.0038095	0.011429	0.034286	0.0038095		0.033835	0.030075	0	0.011278	0.018797	0.0037594		0.045369	0.041588	0.0037807	0.011342	0.015123	0.011342		0.049242	0.05303	0	0.015152	0.037879	0.0075758
0.04943	0.04943	0.0038023	0.011407	0.034221	0.0038023		0.037523	0.033771	0	0.011257	0.018762	0.0037523		0.045283	0.041509	0.0037736	0.011321	0.015094	0.011321		0.049149	0.05293	0	0.015123	0.037807	0.0075614
0.049336	0.049336	0.0037951	0.01518	0.034156	0.0037951		0.037453	0.033708	0	0.011236	0.018727	0.0037453		0.045198	0.041431	0.0037665	0.015066	0.015066	0.011299		0.05283	0.05283	0	0.018868	0.037736	0.0075472
0.049242	0.049242	0.0037879	0.018939	0.034091	0.0037879		0.037383	0.033645	0	0.011215	0.018692	0.0037383		0.045113	0.041353	0.0037594	0.015038	0.015038	0.011278		0.052731	0.052731	0	0.018832	0.037665	0.007533
0.049149	0.049149	0.0037807	0.018904	0.034026	0.0037807		0.041045	0.033582	0	0.011194	0.018657	0.0037313		0.045028	0.041276	0.0037523	0.015009	0.015009	0.011257		0.052632	0.052632	0	0.018797	0.037594	0.0075188
0.049057	0.049057	0.0037736	0.018868	0.037736	0.0037736		0.044693	0.03352	0	0.011173	0.018622	0.0037244		0.044944	0.041199	0.0037453	0.018727	0.014981	0.011236		0.052533	0.052533	0	0.018762	0.037523	0.0075047
