# Supplementary material for: Prioritization of cancer driver gene with prize-collecting steiner tree by introducing an edge weighted strategy in the personalized gene interaction network
Source: BMC Bioinformatics. 2022 Aug 16;23:341. doi: 10.1186/s12859-022-04802-y (PMC9380343; doi:10.1186/s12859-022-04802-y)
Supplement: Supplementary file 4 — Additional file 4. The exact values of the precision, recall and F1-score of our assigned edge weight strategy of PDGPCS and random weight strategy on BLCA, BRCA, COAD and HNSC cancers, respectively. [file 12859_2022_4802_MOESM4_ESM.xlsx]

## Sheet: Precision
BLCA						BRCA						COAD						HNSC
PDGPCS weight	Same weight	Original network weight	Random weight			PDGPCS weight	Same weight	Original network weight	Random weight			PDGPCS weight	Same weight	Original network weight	Random weight			PDGPCS weight	Same weight	Original network weight	Random weight
			Mean	Variance					Mean	Variance					Mean	Variance					Mean	Variance
0	0	0	0	0		1	0	0	0	0		1	0	1	0.5	0.57735		1	0	1	0	0
0	0	0	0	0		1	0	0.5	0	0		1	0.5	1	0.5	0		1	0	1	0	0
0	0	0	0	0		0.666667	0.33333	0.66667	0	0		1	0.33333	0.66667	0.333333	0		1	0.33333	0.66667	0	0
0.25	0	0.25	0.25	0		0.5	0.25	0.5	0	0		0.75	0.25	0.75	0.25	0		1	0.5	0.5	0	0
0.4	0	0.4	0.4	0		0.4	0.2	0.4	0	0		0.8	0.2	0.8	0.2	0		1	0.4	0.6	0	0
0.5	0	0.33333	0.416666	0.0962252		0.333333	0.16667	0.33333	0	0		0.833333	0.33333	0.66667	0.166667	0		1	0.33333	0.5	0.0416668	0.0833335
0.571429	0.14286	0.28571	0.428571	0		0.285714	0.14286	0.28571	0	0		0.857143	0.28571	0.71429	0.142857	0		1	0.42857	0.57143	0.142857	0
0.5	0.25	0.375	0.375	0		0.375	0.25	0.25	0	0		0.75	0.25	0.625	0.1875	0.0721688		0.875	0.5	0.5	0.25	0
0.555556	0.22222	0.33333	0.333333	0		0.333333	0.22222	0.22222	0	0		0.666667	0.22222	0.66667	0.194444	0.0555555		0.888889	0.55556	0.55556	0.222222	0
0.6	0.2	0.3	0.3	0		0.3	0.2	0.2	0	0		0.6	0.3	0.6	0.175	0.05		0.9	0.5	0.5	0.3	0
0.545455	0.27273	0.36364	0.272727	0		0.272727	0.18182	0.18182	0	0		0.545455	0.27273	0.54545	0.181818	0		0.818182	0.45455	0.45455	0.272727	0
0.5	0.25	0.41667	0.25	0		0.25	0.16667	0.16667	0	0		0.5	0.25	0.5	0.166667	0		0.75	0.41667	0.5	0.3125	0.0416665
0.461538	0.30769	0.38462	0.230769	0		0.230769	0.15385	0.23077	0	0		0.461538	0.23077	0.46154	0.153846	0		0.692308	0.38462	0.46154	0.288461	0.0384615
0.5	0.28571	0.42857	0.285714	0		0.285714	0.14286	0.21429	0	0		0.428571	0.28571	0.42857	0.142857	0		0.642857	0.42857	0.5	0.285714	0
0.533333	0.33333	0.46667	0.266667	0		0.266667	0.2	0.2	0	0		0.4	0.33333	0.4	0.133333	0		0.6	0.4	0.46667	0.266667	0
0.5	0.3125	0.4375	0.25	0		0.3125	0.1875	0.25	0	0		0.4375	0.3125	0.375	0.125	0		0.5625	0.375	0.5	0.25	0
0.470588	0.35294	0.41176	0.235294	0		0.294118	0.17647	0.29412	0	0		0.470588	0.29412	0.35294	0.117647	0		0.588235	0.35294	0.47059	0.264706	0.0339621
0.444444	0.33333	0.38889	0.222222	0		0.277778	0.16667	0.27778	0	0		0.444444	0.27778	0.33333	0.111111	0		0.555556	0.33333	0.44444	0.277778	0
0.473684	0.31579	0.42105	0.210526	0		0.263158	0.15789	0.26316	0	0		0.421053	0.26316	0.36842	0.105263	0		0.578947	0.31579	0.47368	0.263158	0
0.45	0.3	0.4	0.2125	0.025		0.25	0.15	0.25	0	0		0.4	0.3	0.4	0.1	0		0.6	0.3	0.45	0.25	0
0.428571	0.28571	0.38095	0.214285	0.0274928		0.285714	0.14286	0.2381	0	0		0.380952	0.28571	0.38095	0.095238	0		0.571429	0.28571	0.42857	0.238095	0
0.409091	0.27273	0.36364	0.238637	0.022727		0.272727	0.13636	0.22727	0	0		0.409091	0.27273	0.36364	0.090909	0		0.545455	0.27273	0.40909	0.227273	0
0.391304	0.30435	0.3913	0.228261	0.0217395		0.26087	0.17391	0.21739	0.0108695	0.021739		0.391304	0.26087	0.3913	0.086957	0		0.521739	0.30435	0.3913	0.217391	0
0.375	0.29167	0.375	0.21875	0.0208335		0.25	0.16667	0.20833	0.041667	0		0.416667	0.25	0.375	0.0937498	0.0208335		0.5	0.33333	0.41667	0.208333	0
0.36	0.28	0.36	0.23	0.02		0.24	0.16	0.2	0.04	0		0.44	0.24	0.36	0.1	0.023094		0.48	0.32	0.44	0.2	0
0.346154	0.30769	0.38462	0.230769	0		0.230769	0.15385	0.19231	0.038462	0		0.423077	0.23077	0.38462	0.10577	0.019231		0.461538	0.30769	0.42308	0.192308	0
0.37037	0.2963	0.37037	0.222222	0		0.222222	0.14815	0.18519	0.037037	0		0.407407	0.22222	0.37037	0.101852	0.0185185		0.444444	0.2963	0.40741	0.185185	0
0.357143	0.28571	0.35714	0.214286	0		0.25	0.17857	0.17857	0.035714	0		0.392857	0.25	0.35714	0.107143	0		0.464286	0.32143	0.42857	0.1875	0.0178575
0.344828	0.27586	0.34483	0.215518	0.017241		0.241379	0.17241	0.17241	0.034483	0		0.37931	0.24138	0.34483	0.103448	0		0.448276	0.31034	0.41379	0.181035	0.0172415
0.333333	0.26667	0.33333	0.208333	0.0166665		0.233333	0.16667	0.16667	0.033333	0		0.366667	0.23333	0.33333	0.1	0		0.433333	0.3	0.4	0.183334	0.0192448
0.354839	0.25806	0.35484	0.209677	0.0186242		0.225806	0.16129	0.19355	0.048387	0.0186242		0.354839	0.25806	0.35484	0.104839	0.016129		0.419355	0.29032	0.3871	0.185483	0.016129
0.375	0.25	0.34375	0.21875	0		0.21875	0.15625	0.1875	0.0625	0		0.34375	0.25	0.34375	0.109375	0.0180422		0.40625	0.28125	0.375	0.179688	0.015625
0.363636	0.24242	0.33333	0.242424	0		0.242424	0.15152	0.18182	0.060606	0		0.333333	0.24242	0.33333	0.113636	0.0151515		0.393939	0.27273	0.36364	0.189394	0.0151515
0.352941	0.23529	0.32353	0.257353	0.014706		0.235294	0.17647	0.17647	0.058824	0		0.323529	0.26471	0.32353	0.125	0.014706		0.382353	0.26471	0.35294	0.183824	0.0147055
0.342857	0.22857	0.31429	0.25	0.014286		0.228571	0.17143	0.17143	0.057143	0		0.314286	0.25714	0.31429	0.135714	0.0142855		0.371429	0.25714	0.34286	0.178572	0.0142855
0.333333	0.22222	0.33333	0.25	0		0.222222	0.16667	0.16667	0.0763888	0.0138885		0.333333	0.25	0.33333	0.152778	0.0160376		0.361111	0.25	0.33333	0.173611	0.0138885
0.324324	0.21622	0.32432	0.243243	0		0.243243	0.16216	0.18919	0.081081	0		0.324324	0.24324	0.32432	0.155405	0.0135135		0.351351	0.24324	0.32432	0.168919	0.0135135
0.315789	0.21053	0.31579	0.236842	0		0.236842	0.15789	0.18421	0.078947	0		0.315789	0.26316	0.31579	0.157895	0.0214869		0.342105	0.23684	0.31579	0.164474	0.013158
0.307692	0.23077	0.30769	0.230769	0		0.230769	0.15385	0.17949	0.076923	0		0.307692	0.25641	0.30769	0.153846	0.0209358		0.333333	0.23077	0.30769	0.160256	0.0128205
0.3	0.225	0.325	0.225	0		0.225	0.175	0.175	0.075	0		0.3	0.25	0.325	0.15625	0.0239357		0.325	0.25	0.325	0.15625	0.0125
0.292683	0.21951	0.31707	0.219512	0		0.219512	0.17073	0.17073	0.073171	0		0.292683	0.2439	0.31707	0.164634	0.0121955		0.317073	0.2439	0.31707	0.152439	0.0121955
0.285714	0.2381	0.30952	0.214286	0		0.214286	0.16667	0.19048	0.071429	0		0.285714	0.2381	0.30952	0.166667	0.0194404		0.309524	0.2381	0.30952	0.14881	0.011905
0.27907	0.25581	0.30233	0.226744	0.011628		0.209302	0.16279	0.18605	0.075581	0.011628		0.27907	0.23256	0.30233	0.162791	0.0189884		0.302326	0.25581	0.30233	0.151163	0.0134269
0.272727	0.25	0.29545	0.232955	0.0113635		0.204545	0.15909	0.18182	0.0795455	0.0131214		0.272727	0.22727	0.29545	0.159091	0.0185565		0.295455	0.25	0.29545	0.147728	0.0131214
0.288889	0.26667	0.28889	0.244444	0		0.2	0.17778	0.17778	0.077778	0.0128299		0.266667	0.22222	0.28889	0.155556	0.0181446		0.288889	0.24444	0.28889	0.161111	0.011111
0.282609	0.26087	0.28261	0.244565	0.01087		0.217391	0.17391	0.19565	0.081522	0.01087		0.26087	0.21739	0.28261	0.152174	0.0177498		0.282609	0.23913	0.28261	0.163044	0.012551
0.276596	0.25532	0.2766	0.25	0.010638		0.212766	0.17021	0.19149	0.0904252	0.0106385		0.255319	0.21277	0.2766	0.159575	0.0122843		0.297872	0.23404	0.2766	0.159575	0.0122843
0.270833	0.27083	0.27083	0.25	0		0.208333	0.16667	0.1875	0.09375	0.0120285		0.25	0.20833	0.27083	0.161459	0.010417		0.291667	0.22917	0.27083	0.161459	0.010417
0.265306	0.28571	0.26531	0.255102	0.0117826		0.22449	0.18367	0.18367	0.096939	0.010204		0.244898	0.20408	0.26531	0.163265	0.0166631		0.285714	0.22449	0.26531	0.158163	0.010204
0.26	0.28	0.26	0.25	0.011547		0.24	0.18	0.18	0.1	0		0.24	0.2	0.26	0.165	0.0191485		0.28	0.22	0.26	0.155	0.01
0.362333	0.232954	0.324048	0.238254	0.00766742		0.296881	0.167846	0.226466	0.0357501	0.00271144		0.453449	0.254469	0.429204	0.158947	0.0234913		0.551207	0.306404	0.431398	0.180157	0.0102152

## Sheet: Recall
BLCA						BRCA						COAD						HNSC
PDGPCS weight	Same weight	Original network weight	Random weight			PDGPCS weight	Same weight	Original network weight	Random weight			PDGPCS weight	Same weight	Original network weight	Random weight			PDGPCS weight	Same weight	Original network weight	Random weight
			Mean	Variance					Mean	Variance					Mean	Variance					Mean	Variance
0	0	0	0	0		0.0020534	0	0	0	0		0.0020661	0	0.0020661	0.00103305	0.00119286		0.0020704	0	0.0020704	0	0
0	0	0	0	0		0.0041068	0	0.0020534	0	0		0.0041322	0.0020661	0.0041322	0.0020661	0		0.0041408	0	0.0041408	0	0
0	0	0	0	0		0.0041068	0.0020534	0.0041068	0	0		0.0061983	0.0020661	0.0041322	0.0020661	0		0.0062112	0.0020704	0.0041408	0	0
0.0020833	0	0.0020833	0.0020833	0		0.0041068	0.0020534	0.0041068	0	0		0.0061983	0.0020661	0.0061983	0.0020661	0		0.0082816	0.0041408	0.0041408	0	0
0.0041667	0	0.0041667	0.0020833	0		0.0041068	0.0020534	0.0041068	0	0		0.0082645	0.0020661	0.0082645	0.0020661	0		0.010352	0.0041408	0.0062112	0	0
0.00625	0	0.0041667	0.0041667	0		0.0041068	0.0020534	0.0041068	0	0		0.010331	0.0041322	0.0082645	0.0020661	0		0.012422	0.0041408	0.0062112	0.0005176	0.0010352
0.0083333	0.0020833	0.0041667	0.00520835	0.00120279		0.0041068	0.0020534	0.0041068	0	0		0.012397	0.0041322	0.010331	0.0020661	0		0.014493	0.0062112	0.0082816	0.0020704	0
0.0083333	0.0041667	0.00625	0.00625	0		0.0061602	0.0041068	0.0041068	0	0		0.012397	0.0041322	0.010331	0.00309915	0.00119286		0.014493	0.0082816	0.0082816	0.0041408	0
0.010417	0.0041667	0.00625	0.00625	0		0.0061602	0.0041068	0.0041068	0	0		0.012397	0.0041322	0.012397	0.00361568	0.00103305		0.016563	0.010352	0.010352	0.0041408	0
0.0125	0.0041667	0.00625	0.00625	0		0.0061602	0.0041068	0.0041068	0	0		0.012397	0.0061983	0.012397	0.00361568	0.00103305		0.018634	0.010352	0.010352	0.0062112	0
0.0125	0.00625	0.0083333	0.00625	0		0.0061602	0.0041068	0.0041068	0	0		0.012397	0.0061983	0.012397	0.0041322	0		0.018634	0.010352	0.010352	0.0062112	0
0.0125	0.00625	0.010417	0.00625	0		0.0061602	0.0041068	0.0041068	0	0		0.012397	0.0061983	0.012397	0.0041322	0		0.018634	0.010352	0.012422	0.007764	0.0010352
0.0125	0.0083333	0.010417	0.00625	0		0.0061602	0.0041068	0.0061602	0	0		0.012397	0.0061983	0.012397	0.0041322	0		0.018634	0.010352	0.012422	0.007764	0.0010352
0.014583	0.0083333	0.0125	0.0083333	0		0.0082136	0.0041068	0.0061602	0	0		0.012397	0.0082645	0.012397	0.0041322	0		0.018634	0.012422	0.014493	0.0082816	0
0.016667	0.010417	0.014583	0.0083333	0		0.0082136	0.0061602	0.0061602	0	0		0.012397	0.010331	0.012397	0.0041322	0		0.018634	0.012422	0.014493	0.0082816	0
0.016667	0.010417	0.014583	0.0083333	0		0.010267	0.0061602	0.0082136	0	0		0.014463	0.010331	0.012397	0.0041322	0		0.018634	0.012422	0.016563	0.0082816	0
0.016667	0.0125	0.014583	0.0083333	0		0.010267	0.0061602	0.010267	0	0		0.016529	0.010331	0.012397	0.0041322	0		0.020704	0.012422	0.016563	0.0093168	0.00119535
0.016667	0.0125	0.014583	0.0083333	0		0.010267	0.0061602	0.010267	0	0		0.016529	0.010331	0.012397	0.0041322	0		0.020704	0.012422	0.016563	0.010352	0
0.01875	0.0125	0.016667	0.0083333	0		0.010267	0.0061602	0.010267	0	0		0.016529	0.010331	0.014463	0.0041322	0		0.022774	0.012422	0.018634	0.010352	0
0.01875	0.0125	0.016667	0.00885423	0.00104185		0.010267	0.0061602	0.010267	0	0		0.016529	0.012397	0.016529	0.0041322	0		0.024845	0.012422	0.018634	0.010352	0
0.01875	0.0125	0.016667	0.00937515	0.00120302		0.01232	0.0061602	0.010267	0	0		0.016529	0.012397	0.016529	0.0041322	0		0.024845	0.012422	0.018634	0.010352	0
0.01875	0.0125	0.016667	0.0109377	0.0010415		0.01232	0.0061602	0.010267	0	0		0.018595	0.012397	0.016529	0.0041322	0		0.024845	0.012422	0.018634	0.010352	0
0.01875	0.014583	0.01875	0.0109377	0.0010415		0.01232	0.0082136	0.010267	0.00051335	0.0010267		0.018595	0.012397	0.018595	0.0041322	0		0.024845	0.014493	0.018634	0.010352	0
0.01875	0.014583	0.01875	0.0109377	0.0010415		0.01232	0.0082136	0.010267	0.0020534	0		0.020661	0.012397	0.018595	0.00464873	0.00103305		0.024845	0.016563	0.020704	0.010352	0
0.01875	0.014583	0.01875	0.0119793	0.0010415		0.01232	0.0082136	0.010267	0.0020534	0		0.022727	0.012397	0.018595	0.00516525	0.00119286		0.024845	0.016563	0.022774	0.010352	0
0.01875	0.016667	0.020833	0.0125	0		0.01232	0.0082136	0.010267	0.0020534	0		0.022727	0.012397	0.020661	0.00568178	0.00103305		0.024845	0.016563	0.022774	0.010352	0
0.020833	0.016667	0.020833	0.0125	0		0.01232	0.0082136	0.010267	0.0020534	0		0.022727	0.012397	0.020661	0.00568178	0.00103305		0.024845	0.016563	0.022774	0.010352	0
0.020833	0.016667	0.020833	0.0125	0		0.014374	0.010267	0.010267	0.0020534	0		0.022727	0.014463	0.020661	0.0061983	0		0.026915	0.018634	0.024845	0.0108695	0.001035
0.020833	0.016667	0.020833	0.0130207	0.0010415		0.014374	0.010267	0.010267	0.0020534	0		0.022727	0.014463	0.020661	0.0061983	0		0.026915	0.018634	0.024845	0.0108695	0.001035
0.020833	0.016667	0.020833	0.0130207	0.0010415		0.014374	0.010267	0.010267	0.0020534	0		0.022727	0.014463	0.020661	0.0061983	0		0.026915	0.018634	0.024845	0.011387	0.00119512
0.022917	0.016667	0.022917	0.0135415	0.00120262		0.014374	0.010267	0.01232	0.0030801	0.00118553		0.022727	0.016529	0.022727	0.00671485	0.0010331		0.026915	0.018634	0.024845	0.0119045	0.001035
0.025	0.016667	0.022917	0.014583	0		0.014374	0.010267	0.01232	0.0041068	0		0.022727	0.016529	0.022727	0.0072314	0.00119292		0.026915	0.018634	0.024845	0.0119045	0.001035
0.025	0.016667	0.022917	0.016667	0		0.016427	0.010267	0.01232	0.0041068	0		0.022727	0.016529	0.022727	0.00774795	0.0010331		0.026915	0.018634	0.024845	0.0129397	0.0010355
0.025	0.016667	0.022917	0.0182292	0.0010415		0.016427	0.01232	0.01232	0.0041068	0		0.022727	0.018595	0.022727	0.00878113	0.00103325		0.026915	0.018634	0.024845	0.0129397	0.0010355
0.025	0.016667	0.022917	0.0182292	0.0010415		0.016427	0.01232	0.01232	0.0041068	0		0.022727	0.018595	0.022727	0.00981438	0.00103325		0.026915	0.018634	0.024845	0.0129397	0.0010355
0.025	0.016667	0.025	0.01875	0		0.016427	0.01232	0.01232	0.00564685	0.0010267		0.024793	0.018595	0.024793	0.011364	0.00119281		0.026915	0.018634	0.024845	0.0129397	0.0010355
0.025	0.016667	0.025	0.01875	0		0.01848	0.01232	0.014374	0.0061602	0		0.024793	0.018595	0.024793	0.0118805	0.001033		0.026915	0.018634	0.024845	0.0129397	0.0010355
0.025	0.016667	0.025	0.01875	0		0.01848	0.01232	0.014374	0.0061602	0		0.024793	0.020661	0.024793	0.012397	0.00168688		0.026915	0.018634	0.024845	0.0129397	0.0010355
0.025	0.01875	0.025	0.01875	0		0.01848	0.01232	0.014374	0.0061602	0		0.024793	0.020661	0.024793	0.012397	0.00168688		0.026915	0.018634	0.024845	0.0129397	0.0010355
0.025	0.01875	0.027083	0.01875	0		0.01848	0.014374	0.014374	0.0061602	0		0.024793	0.020661	0.02686	0.0129135	0.00197804		0.026915	0.020704	0.026915	0.0129397	0.0010355
0.025	0.01875	0.027083	0.01875	0		0.01848	0.014374	0.014374	0.0061602	0		0.024793	0.020661	0.02686	0.0139465	0.001033		0.026915	0.020704	0.026915	0.0129397	0.0010355
0.025	0.020833	0.027083	0.01875	0		0.01848	0.014374	0.016427	0.0061602	0		0.024793	0.020661	0.02686	0.014463	0.00168688		0.026915	0.020704	0.026915	0.0129397	0.0010355
0.025	0.022917	0.027083	0.0203123	0.0010415		0.01848	0.014374	0.016427	0.00667355	0.0010267		0.024793	0.020661	0.02686	0.014463	0.00168688		0.026915	0.022774	0.026915	0.0134575	0.00119569
0.025	0.022917	0.027083	0.021354	0.001042		0.01848	0.014374	0.016427	0.0071869	0.00118553		0.024793	0.020661	0.02686	0.014463	0.00168688		0.026915	0.022774	0.026915	0.0134575	0.00119569
0.027083	0.025	0.027083	0.022917	0		0.01848	0.016427	0.016427	0.0071869	0.00118553		0.024793	0.020661	0.02686	0.014463	0.00168688		0.026915	0.022774	0.026915	0.0150105	0.001035
0.027083	0.025	0.027083	0.0234378	0.0010415		0.020534	0.016427	0.01848	0.00770025	0.0010267		0.024793	0.020661	0.02686	0.014463	0.00168688		0.026915	0.022774	0.026915	0.015528	0.00119512
0.027083	0.025	0.027083	0.0244793	0.0010415		0.020534	0.016427	0.01848	0.00872695	0.0010267		0.024793	0.020661	0.02686	0.015496	0.00119281		0.028986	0.022774	0.026915	0.015528	0.00119512
0.027083	0.027083	0.027083	0.025	0		0.020534	0.016427	0.01848	0.0092403	0.00118553		0.024793	0.020661	0.02686	0.0160125	0.001033		0.028986	0.022774	0.026915	0.0160455	0.001035
0.027083	0.029167	0.027083	0.0260415	0.00120262		0.022587	0.01848	0.01848	0.00975365	0.0010267		0.024793	0.020661	0.02686	0.016529	0.00168688		0.028986	0.022774	0.026915	0.0160455	0.001035
0.027083	0.029167	0.027083	0.0260415	0.00120262		0.024641	0.01848	0.01848	0.010267	0		0.024793	0.020661	0.02686	0.0170455	0.00197804		0.028986	0.022774	0.026915	0.0160455	0.001035

## Sheet: F1-score
BLCA						BRCA						COAD						HNSC
PDGPCS weight	Same weight	Original network weight	Random weight			PDGPCS weight	Same weight	Original network weight	Random weight			PDGPCS weight	Same weight	Original network weight	Random weight			PDGPCS weight	Same weight	Original network weight	Random weight
			Mean	Variance					Mean	Variance					Mean	Variance					Mean	Variance
0	0	0	0	0		0.0040984	0	0	0	0		0.0041237	0	0.0041237	0.00206185	0.00238082		0.0041322	0	0.0041322	0	0
0	0	0	0	0		0.00818	0	0.00409	0	0		0.0082305	0.0041152	0.0082305	0.0041152	0		0.0082474	0	0.0082474	0	0
0	0	0	0	0		0.0081633	0.0040816	0.0081633	0	0		0.01232	0.0041068	0.0082136	0.0041068	0		0.012346	0.0041152	0.0082305	0	0
0.0041322	0	0.0041322	0.004158	0		0.0081466	0.0040733	0.0081466	0	0		0.012295	0.0040984	0.012295	0.0040984	0		0.016427	0.0082136	0.0082136	0	0
0.0082474	0	0.0082474	0.0082816	0		0.0081301	0.004065	0.0081301	0	0		0.01636	0.00409	0.01636	0.00409	0		0.020492	0.0081967	0.012295	0	0
0.012346	0	0.0082305	0.0102883	0.00237609		0.0081136	0.0040568	0.0081136	0	0		0.020408	0.0081633	0.016327	0.0040816	0		0.02454	0.00818	0.01227	0.0010225	0.002045
0.016427	0.0041068	0.0082136	0.01232	0		0.0080972	0.0040486	0.0080972	0	0		0.02444	0.0081466	0.020367	0.0040733	0		0.028571	0.012245	0.016327	0.0040816	0
0.016393	0.0081967	0.012295	0.012295	0		0.012121	0.0080808	0.0080808	0	0		0.02439	0.0081301	0.020325	0.00609755	0.00234699		0.028513	0.016293	0.016293	0.0081466	0
0.02045	0.00818	0.01227	0.01227	0		0.012097	0.0080645	0.0080645	0	0		0.024341	0.0081136	0.024341	0.0070994	0.0020284		0.03252	0.020325	0.020325	0.0081301	0
0.02449	0.0081633	0.012245	0.012245	0		0.012072	0.0080483	0.0080483	0	0		0.024291	0.012146	0.024291	0.00708505	0.0020243		0.036511	0.020284	0.020284	0.01217	0
0.02444	0.01222	0.016293	0.01222	0		0.012048	0.0080321	0.0080321	0	0		0.024242	0.012121	0.024242	0.0080808	0		0.036437	0.020243	0.020243	0.012146	0
0.02439	0.012195	0.020325	0.012195	0		0.012024	0.008016	0.008016	0	0		0.024194	0.012097	0.024194	0.0080645	0		0.036364	0.020202	0.024242	0.0151518	0.0020205
0.024341	0.016227	0.020284	0.01217	0		0.012	0.008	0.012	0	0		0.024145	0.012072	0.024145	0.0080483	0		0.03629	0.020161	0.024194	0.015121	0.002016
0.02834	0.016194	0.024291	0.016194	0		0.015968	0.007984	0.011976	0	0		0.024096	0.016064	0.024096	0.0080321	0		0.036217	0.024145	0.028169	0.016097	0
0.032323	0.020202	0.028283	0.016162	0		0.015936	0.011952	0.011952	0	0		0.024048	0.02004	0.024048	0.008016	0		0.036145	0.024096	0.028112	0.016064	0
0.032258	0.020161	0.028226	0.016129	0		0.019881	0.011928	0.015905	0	0		0.028	0.02	0.024	0.008	0		0.036072	0.024048	0.032064	0.016032	0
0.032193	0.024145	0.028169	0.016097	0		0.019841	0.011905	0.019841	0	0		0.031936	0.01996	0.023952	0.007984	0		0.04	0.024	0.032	0.018	0.0023094
0.032129	0.024096	0.028112	0.016064	0		0.019802	0.011881	0.019802	0	0		0.031873	0.01992	0.023904	0.0079681	0		0.03992	0.023952	0.031936	0.01996	0
0.036072	0.024048	0.032064	0.016032	0		0.019763	0.011858	0.019763	0	0		0.031809	0.019881	0.027833	0.0079523	0		0.043825	0.023904	0.035857	0.01992	0
0.036	0.024	0.032	0.017	0.002		0.019724	0.011834	0.019724	0	0		0.031746	0.02381	0.031746	0.0079365	0		0.047714	0.023857	0.035785	0.019881	0
0.035928	0.023952	0.031936	0.017964	0.00230478		0.023622	0.011811	0.019685	0	0		0.031683	0.023762	0.031683	0.0079208	0		0.047619	0.02381	0.035714	0.019841	0
0.035857	0.023904	0.031873	0.020916	0.001992		0.023576	0.011788	0.019646	0	0		0.035573	0.023715	0.031621	0.0079051	0		0.047525	0.023762	0.035644	0.019802	0
0.035785	0.027833	0.035785	0.020875	0.001988		0.023529	0.015686	0.019608	0.0009804	0.0019608		0.035503	0.023669	0.035503	0.0078895	0		0.047431	0.027668	0.035573	0.019763	0
0.035714	0.027778	0.035714	0.0208333	0.0019845		0.023483	0.015656	0.019569	0.0039139	0		0.03937	0.023622	0.035433	0.00885825	0.0019685		0.047337	0.031558	0.039448	0.019724	0
0.035644	0.027723	0.035644	0.022772	0.00198		0.023438	0.015625	0.019531	0.0039063	0		0.043222	0.023576	0.035363	0.00982325	0.0022687		0.047244	0.031496	0.043307	0.019685	0
0.035573	0.031621	0.039526	0.023715	0		0.023392	0.015595	0.019493	0.0038986	0		0.043137	0.023529	0.039216	0.0107845	0.00196095		0.047151	0.031434	0.043222	0.019646	0
0.039448	0.031558	0.039448	0.023669	0		0.023346	0.015564	0.019455	0.0038911	0		0.043053	0.023483	0.039139	0.0107635	0.0019571		0.047059	0.031373	0.043137	0.019608	0
0.03937	0.031496	0.03937	0.023622	0		0.027184	0.019417	0.019417	0.0038835	0		0.042969	0.027344	0.039063	0.011719	0		0.050881	0.035225	0.046967	0.0205475	0.001957
0.039293	0.031434	0.039293	0.0245583	0.0019645		0.027132	0.01938	0.01938	0.003876	0		0.042885	0.02729	0.038986	0.011696	0		0.050781	0.035156	0.046875	0.0205078	0.0019535
0.039216	0.031373	0.039216	0.0245095	0.001961		0.027079	0.019342	0.019342	0.0038685	0		0.042802	0.027237	0.038911	0.011673	0		0.050682	0.035088	0.046784	0.0214425	0.00225109
0.043053	0.031311	0.043053	0.02544	0.00225975		0.027027	0.019305	0.023166	0.0057915	0.00222915		0.042718	0.031068	0.042718	0.012621	0.001942		0.050584	0.035019	0.046693	0.0223733	0.0019455
0.046875	0.03125	0.042969	0.027344	0		0.026975	0.019268	0.023121	0.0077071	0		0.042636	0.031008	0.042636	0.013566	0.00223781		0.050485	0.034951	0.046602	0.02233	0.001942
0.046784	0.031189	0.042885	0.031189	0		0.030769	0.019231	0.023077	0.0076923	0		0.042553	0.030948	0.042553	0.0145068	0.0019345		0.050388	0.034884	0.046512	0.024225	0.001938
0.046693	0.031128	0.042802	0.0340463	0.0019455		0.03071	0.023033	0.023033	0.0076775	0		0.042471	0.034749	0.042471	0.0164093	0.0019305		0.05029	0.034816	0.046422	0.024178	0.001934
0.046602	0.031068	0.042718	0.0339802	0.0019415		0.030651	0.022989	0.022989	0.0076628	0		0.042389	0.034682	0.042389	0.0183045	0.001927		0.050193	0.034749	0.046332	0.0241312	0.0019305
0.046512	0.031008	0.046512	0.034884	0		0.030593	0.022945	0.022945	0.0105161	0.0019119		0.046154	0.034615	0.046154	0.021154	0.00222049		0.050096	0.034682	0.046243	0.0240845	0.001927
0.046422	0.030948	0.046422	0.034816	0		0.034351	0.022901	0.026718	0.01145	0		0.046065	0.034549	0.046065	0.0220732	0.0019195		0.05	0.034615	0.046154	0.0240385	0.001923
0.046332	0.030888	0.046332	0.034749	0		0.034286	0.022857	0.026667	0.011429	0		0.045977	0.038314	0.045977	0.0229887	0.00312841		0.049904	0.034549	0.046065	0.0239925	0.001919
0.046243	0.034682	0.046243	0.034682	0		0.034221	0.022814	0.026616	0.011407	0		0.045889	0.038241	0.045889	0.0229447	0.00312269		0.049808	0.034483	0.045977	0.0239467	0.0019155
0.046154	0.034615	0.05	0.034615	0		0.034156	0.026565	0.026565	0.011385	0		0.045802	0.038168	0.049618	0.0238553	0.0036545		0.049713	0.038241	0.049713	0.023901	0.001912
0.046065	0.034549	0.049904	0.034549	0		0.034091	0.026515	0.026515	0.011364	0		0.045714	0.038095	0.049524	0.0257145	0.001905		0.049618	0.038168	0.049618	0.0238553	0.0019085
0.045977	0.038314	0.049808	0.034483	0		0.034026	0.026465	0.030246	0.011342	0		0.045627	0.038023	0.04943	0.026616	0.00310432		0.049524	0.038095	0.049524	0.0238095	0.001905
0.045889	0.042065	0.049713	0.037285	0.001912		0.033962	0.026415	0.030189	0.0122643	0.0018865		0.045541	0.037951	0.049336	0.0265652	0.00309901		0.04943	0.041825	0.04943	0.024715	0.00219509
0.045802	0.041985	0.049618	0.0391222	0.0019085		0.033898	0.026365	0.030132	0.0131825	0.00217488		0.045455	0.037879	0.049242	0.026515	0.00309289		0.049336	0.041746	0.049336	0.0246675	0.00219104
0.049524	0.045714	0.049524	0.041905	0		0.033835	0.030075	0.030075	0.013158	0.00217084		0.045369	0.037807	0.049149	0.026465	0.00308717		0.049242	0.041667	0.049242	0.027462	0.001894
0.04943	0.045627	0.04943	0.0427755	0.001901		0.037523	0.030019	0.033771	0.014071	0.001876		0.045283	0.037736	0.049057	0.0264153	0.00308105		0.049149	0.041588	0.049149	0.0283555	0.00218296
0.049336	0.045541	0.049336	0.0445922	0.0018975		0.037453	0.029963	0.033708	0.0159175	0.001873		0.045198	0.037665	0.048964	0.0282485	0.00217488		0.05283	0.041509	0.049057	0.028302	0.00217892
0.049242	0.049242	0.049242	0.045455	0		0.037383	0.029907	0.033645	0.0168225	0.00215871		0.045113	0.037594	0.048872	0.0291353	0.0018795		0.052731	0.041431	0.048964	0.0291903	0.0018835
0.049149	0.05293	0.049149	0.047259	0.00218238		0.041045	0.033582	0.033582	0.017724	0.001866		0.045028	0.037523	0.04878	0.0300188	0.0030639		0.052632	0.041353	0.048872	0.0291353	0.0018795
0.049057	0.05283	0.049057	0.04717	0.00217892		0.044693	0.03352	0.03352	0.018622	0		0.044944	0.037453	0.048689	0.030899	0.003586		0.052533	0.041276	0.04878	0.0290807	0.0018765
