# Supplementary material for: Prioritization of cancer driver gene with prize-collecting steiner tree by introducing an edge weighted strategy in the personalized gene interaction network
Source: BMC Bioinformatics. 2022 Aug 16;23:341. doi: 10.1186/s12859-022-04802-y (PMC9380343; doi:10.1186/s12859-022-04802-y)
Supplement: Supplementary file 5 — Additional file 5. The exact values of the precision, recall and F1-score of Paired-SSN and SSN on our PDGPCS on BLCA, BRCA, COAD and HNSC cancers, respectively. [file 12859_2022_4802_MOESM5_ESM.xlsx]

## Sheet: Precision
BLCA			BRCA			COAD			HNSC
paired sample	tumor sample		paired sample	tumor sample		paired sample	tumor sample		paired sample	tumor sample
0	0		1	1		1	1		1	1
0	0		1	0.5		1	1		1	1
0	0		0.666667	0.66667		1	0.66667		1	0.66667
0.25	0.25		0.5	0.5		0.75	0.75		1	0.5
0.4	0.4		0.4	0.4		0.8	0.6		1	0.4
0.5	0.5		0.333333	0.33333		0.833333	0.5		1	0.5
0.571429	0.42857		0.285714	0.42857		0.857143	0.57143		1	0.57143
0.5	0.5		0.375	0.375		0.75	0.625		0.875	0.625
0.555556	0.55556		0.333333	0.33333		0.666667	0.55556		0.888889	0.55556
0.6	0.5		0.3	0.3		0.6	0.5		0.9	0.5
0.545455	0.45455		0.272727	0.27273		0.545455	0.54545		0.818182	0.45455
0.5	0.41667		0.25	0.25		0.5	0.5		0.75	0.41667
0.461538	0.38462		0.230769	0.23077		0.461538	0.46154		0.692308	0.46154
0.5	0.42857		0.285714	0.21429		0.428571	0.42857		0.642857	0.42857
0.533333	0.4		0.266667	0.2		0.4	0.46667		0.6	0.4
0.5	0.375		0.3125	0.25		0.4375	0.4375		0.5625	0.375
0.470588	0.35294		0.294118	0.29412		0.470588	0.41176		0.588235	0.41176
0.444444	0.33333		0.277778	0.27778		0.444444	0.38889		0.555556	0.38889
0.473684	0.36842		0.263158	0.26316		0.421053	0.36842		0.578947	0.36842
0.45	0.35		0.25	0.25		0.4	0.35		0.6	0.35
0.428571	0.33333		0.285714	0.2381		0.380952	0.38095		0.571429	0.38095
0.409091	0.31818		0.272727	0.22727		0.409091	0.36364		0.545455	0.36364
0.391304	0.30435		0.26087	0.21739		0.391304	0.34783		0.521739	0.34783
0.375	0.33333		0.25	0.20833		0.416667	0.33333		0.5	0.33333
0.36	0.32		0.24	0.2		0.44	0.32		0.48	0.32
0.346154	0.30769		0.230769	0.19231		0.423077	0.30769		0.461538	0.34615
0.37037	0.2963		0.222222	0.18519		0.407407	0.33333		0.444444	0.37037
0.357143	0.28571		0.25	0.17857		0.392857	0.32143		0.464286	0.35714
0.344828	0.27586		0.241379	0.2069		0.37931	0.34483		0.448276	0.34483
0.333333	0.3		0.233333	0.2		0.366667	0.33333		0.433333	0.36667
0.354839	0.29032		0.225806	0.19355		0.354839	0.32258		0.419355	0.35484
0.375	0.28125		0.21875	0.1875		0.34375	0.3125		0.40625	0.34375
0.363636	0.27273		0.242424	0.18182		0.333333	0.30303		0.393939	0.33333
0.352941	0.29412		0.235294	0.17647		0.323529	0.29412		0.382353	0.35294
0.342857	0.28571		0.228571	0.17143		0.314286	0.31429		0.371429	0.34286
0.333333	0.27778		0.222222	0.16667		0.333333	0.30556		0.361111	0.33333
0.324324	0.27027		0.243243	0.16216		0.324324	0.2973		0.351351	0.32432
0.315789	0.26316		0.236842	0.15789		0.315789	0.28947		0.342105	0.31579
0.307692	0.25641		0.230769	0.15385		0.307692	0.28205		0.333333	0.30769
0.3	0.25		0.225	0.15		0.3	0.3		0.325	0.325
0.292683	0.2439		0.219512	0.14634		0.292683	0.29268		0.317073	0.31707
0.285714	0.2619		0.214286	0.16667		0.285714	0.28571		0.309524	0.33333
0.27907	0.25581		0.209302	0.16279		0.27907	0.27907		0.302326	0.32558
0.272727	0.25		0.204545	0.15909		0.272727	0.27273		0.295455	0.31818
0.288889	0.24444		0.2	0.15556		0.266667	0.26667		0.288889	0.33333
0.282609	0.23913		0.217391	0.15217		0.26087	0.26087		0.282609	0.34783
0.276596	0.23404		0.212766	0.17021		0.255319	0.25532		0.297872	0.34043
0.270833	0.25		0.208333	0.1875		0.25	0.25		0.291667	0.33333
0.265306	0.2449		0.22449	0.18367		0.244898	0.2449		0.285714	0.32653
0.26	0.24		0.24	0.18		0.24	0.24		0.28	0.32
0.362333	0.305577		0.296881	0.255183		0.453449	0.403653		0.551207	0.410689

## Sheet: Recall
BLCA			BRCA			COAD			HNSC
paired sample	tumor sample		paired sample	tumor sample		paired sample	tumor sample		paired sample	tumor sample
0	0		0.0020534	0.0020534		0.0020661	0.0020661		0.0020704	0.0020704
0	0		0.0041068	0.0020534		0.0041322	0.0041322		0.0041408	0.0041408
0	0		0.0041068	0.0041068		0.0061983	0.0041322		0.0062112	0.0041408
0.0020833	0.0020833		0.0041068	0.0041068		0.0061983	0.0061983		0.0082816	0.0041408
0.0041667	0.0041667		0.0041068	0.0041068		0.0082645	0.0061983		0.010352	0.0041408
0.00625	0.00625		0.0041068	0.0041068		0.010331	0.0061983		0.012422	0.0062112
0.0083333	0.00625		0.0041068	0.0061602		0.012397	0.0082645		0.014493	0.0082816
0.0083333	0.0083333		0.0061602	0.0061602		0.012397	0.010331		0.014493	0.010352
0.010417	0.010417		0.0061602	0.0061602		0.012397	0.010331		0.016563	0.010352
0.0125	0.010417		0.0061602	0.0061602		0.012397	0.010331		0.018634	0.010352
0.0125	0.010417		0.0061602	0.0061602		0.012397	0.012397		0.018634	0.010352
0.0125	0.010417		0.0061602	0.0061602		0.012397	0.012397		0.018634	0.010352
0.0125	0.010417		0.0061602	0.0061602		0.012397	0.012397		0.018634	0.012422
0.014583	0.0125		0.0082136	0.0061602		0.012397	0.012397		0.018634	0.012422
0.016667	0.0125		0.0082136	0.0061602		0.012397	0.014463		0.018634	0.012422
0.016667	0.0125		0.010267	0.0082136		0.014463	0.014463		0.018634	0.012422
0.016667	0.0125		0.010267	0.010267		0.016529	0.014463		0.020704	0.014493
0.016667	0.0125		0.010267	0.010267		0.016529	0.014463		0.020704	0.014493
0.01875	0.014583		0.010267	0.010267		0.016529	0.014463		0.022774	0.014493
0.01875	0.014583		0.010267	0.010267		0.016529	0.014463		0.024845	0.014493
0.01875	0.014583		0.01232	0.010267		0.016529	0.016529		0.024845	0.016563
0.01875	0.014583		0.01232	0.010267		0.018595	0.016529		0.024845	0.016563
0.01875	0.014583		0.01232	0.010267		0.018595	0.016529		0.024845	0.016563
0.01875	0.016667		0.01232	0.010267		0.020661	0.016529		0.024845	0.016563
0.01875	0.016667		0.01232	0.010267		0.022727	0.016529		0.024845	0.016563
0.01875	0.016667		0.01232	0.010267		0.022727	0.016529		0.024845	0.018634
0.020833	0.016667		0.01232	0.010267		0.022727	0.018595		0.024845	0.020704
0.020833	0.016667		0.014374	0.010267		0.022727	0.018595		0.026915	0.020704
0.020833	0.016667		0.014374	0.01232		0.022727	0.020661		0.026915	0.020704
0.020833	0.01875		0.014374	0.01232		0.022727	0.020661		0.026915	0.022774
0.022917	0.01875		0.014374	0.01232		0.022727	0.020661		0.026915	0.022774
0.025	0.01875		0.014374	0.01232		0.022727	0.020661		0.026915	0.022774
0.025	0.01875		0.016427	0.01232		0.022727	0.020661		0.026915	0.022774
0.025	0.020833		0.016427	0.01232		0.022727	0.020661		0.026915	0.024845
0.025	0.020833		0.016427	0.01232		0.022727	0.022727		0.026915	0.024845
0.025	0.020833		0.016427	0.01232		0.024793	0.022727		0.026915	0.024845
0.025	0.020833		0.01848	0.01232		0.024793	0.022727		0.026915	0.024845
0.025	0.020833		0.01848	0.01232		0.024793	0.022727		0.026915	0.024845
0.025	0.020833		0.01848	0.01232		0.024793	0.022727		0.026915	0.024845
0.025	0.020833		0.01848	0.01232		0.024793	0.024793		0.026915	0.026915
0.025	0.020833		0.01848	0.01232		0.024793	0.024793		0.026915	0.026915
0.025	0.022917		0.01848	0.014374		0.024793	0.024793		0.026915	0.028986
0.025	0.022917		0.01848	0.014374		0.024793	0.024793		0.026915	0.028986
0.025	0.022917		0.01848	0.014374		0.024793	0.024793		0.026915	0.028986
0.027083	0.022917		0.01848	0.014374		0.024793	0.024793		0.026915	0.031056
0.027083	0.022917		0.020534	0.014374		0.024793	0.024793		0.026915	0.033126
0.027083	0.022917		0.020534	0.016427		0.024793	0.024793		0.028986	0.033126
0.027083	0.025		0.020534	0.01848		0.024793	0.024793		0.028986	0.033126
0.027083	0.025		0.022587	0.01848		0.024793	0.024793		0.028986	0.033126
0.027083	0.025		0.024641	0.01848		0.024793	0.024793		0.028986	0.033126

## Sheet: F1-score
BLCA			BRCA			COAD			HNSC
paired sample	tumor sample		paired sample	tumor sample		paired sample	tumor sample		paired sample	tumor sample
0	0		0.0040984	0.0040984		0.0041237	0.0041237		0.0041322	0.0041322
0	0		0.00818	0.00409		0.0082305	0.0082305		0.0082474	0.0082474
0	0		0.0081633	0.0081633		0.01232	0.0082136		0.012346	0.0082305
0.0041322	0.0041322		0.0081466	0.0081466		0.012295	0.012295		0.016427	0.0082136
0.0082474	0.0082474		0.0081301	0.0081301		0.01636	0.01227		0.020492	0.0081967
0.012346	0.012346		0.0081136	0.0081136		0.020408	0.012245		0.02454	0.01227
0.016427	0.01232		0.0080972	0.012146		0.02444	0.016293		0.028571	0.016327
0.016393	0.016393		0.012121	0.012121		0.02439	0.020325		0.028513	0.020367
0.02045	0.02045		0.012097	0.012097		0.024341	0.020284		0.03252	0.020325
0.02449	0.020408		0.012072	0.012072		0.024291	0.020243		0.036511	0.020284
0.02444	0.020367		0.012048	0.012048		0.024242	0.024242		0.036437	0.020243
0.02439	0.020325		0.012024	0.012024		0.024194	0.024194		0.036364	0.020202
0.024341	0.020284		0.012	0.012		0.024145	0.024145		0.03629	0.024194
0.02834	0.024291		0.015968	0.011976		0.024096	0.024096		0.036217	0.024145
0.032323	0.024242		0.015936	0.011952		0.024048	0.028056		0.036145	0.024096
0.032258	0.024194		0.019881	0.015905		0.028	0.028		0.036072	0.024048
0.032193	0.024145		0.019841	0.019841		0.031936	0.027944		0.04	0.028
0.032129	0.024096		0.019802	0.019802		0.031873	0.027888		0.03992	0.027944
0.036072	0.028056		0.019763	0.019763		0.031809	0.027833		0.043825	0.027888
0.036	0.028		0.019724	0.019724		0.031746	0.027778		0.047714	0.027833
0.035928	0.027944		0.023622	0.019685		0.031683	0.031683		0.047619	0.031746
0.035857	0.027888		0.023576	0.019646		0.035573	0.031621		0.047525	0.031683
0.035785	0.027833		0.023529	0.019608		0.035503	0.031558		0.047431	0.031621
0.035714	0.031746		0.023483	0.019569		0.03937	0.031496		0.047337	0.031558
0.035644	0.031683		0.023438	0.019531		0.043222	0.031434		0.047244	0.031496
0.035573	0.031621		0.023392	0.019493		0.043137	0.031373		0.047151	0.035363
0.039448	0.031558		0.023346	0.019455		0.043053	0.035225		0.047059	0.039216
0.03937	0.031496		0.027184	0.019417		0.042969	0.035156		0.050881	0.039139
0.039293	0.031434		0.027132	0.023256		0.042885	0.038986		0.050781	0.039063
0.039216	0.035294		0.027079	0.023211		0.042802	0.038911		0.050682	0.042885
0.043053	0.035225		0.027027	0.023166		0.042718	0.038835		0.050584	0.042802
0.046875	0.035156		0.026975	0.023121		0.042636	0.03876		0.050485	0.042718
0.046784	0.035088		0.030769	0.023077		0.042553	0.038685		0.050388	0.042636
0.046693	0.038911		0.03071	0.023033		0.042471	0.03861		0.05029	0.046422
0.046602	0.038835		0.030651	0.022989		0.042389	0.042389		0.050193	0.046332
0.046512	0.03876		0.030593	0.022945		0.046154	0.042308		0.050096	0.046243
0.046422	0.038685		0.034351	0.022901		0.046065	0.042226		0.05	0.046154
0.046332	0.03861		0.034286	0.022857		0.045977	0.042146		0.049904	0.046065
0.046243	0.038536		0.034221	0.022814		0.045889	0.042065		0.049808	0.045977
0.046154	0.038462		0.034156	0.02277		0.045802	0.045802		0.049713	0.049713
0.046065	0.038388		0.034091	0.022727		0.045714	0.045714		0.049618	0.049618
0.045977	0.042146		0.034026	0.026465		0.045627	0.045627		0.049524	0.053333
0.045889	0.042065		0.033962	0.026415		0.045541	0.045541		0.04943	0.053232
0.045802	0.041985		0.033898	0.026365		0.045455	0.045455		0.049336	0.053131
0.049524	0.041905		0.033835	0.026316		0.045369	0.045369		0.049242	0.056818
0.04943	0.041825		0.037523	0.026266		0.045283	0.045283		0.049149	0.060491
0.049336	0.041746		0.037453	0.029963		0.045198	0.045198		0.05283	0.060377
0.049242	0.045455		0.037383	0.033645		0.045113	0.045113		0.052731	0.060264
0.049149	0.045369		0.041045	0.033582		0.045028	0.045028		0.052632	0.06015
0.049057	0.045283		0.044693	0.03352		0.044944	0.044944		0.052533	0.060038
