# Supplementary material for: Prioritization of cancer driver gene with prize-collecting steiner tree by introducing an edge weighted strategy in the personalized gene interaction network
Source: BMC Bioinformatics. 2022 Aug 16;23:341. doi: 10.1186/s12859-022-04802-y (PMC9380343; doi:10.1186/s12859-022-04802-y)
Supplement: Supplementary file 6 — Additional file 6. Survival analysis results for top50 ranking driver genes of PDGPCS and IMCDriver on four cancers by using an online tool GEPIA2. [file 12859_2022_4802_MOESM6_ESM.xlsx]

## Sheet: Survival result of PDGPCS
		Survival analysis result of PDGPCS for top50 ranking driver genes on four cancers by using an online tool GEPIA2（http://gepia2.cancer-pku.cn/#survival）
	BLCA					BRCA					COAD					HNSC
Ranking	Gene	logrank p	CGC		Ranking	Gene	logrank p	CGC		Ranking	Gene	logrank p	CGC		Ranking	Gene	logrank p	CGC
1	PRKACB	0.69	FALSE		1	MYC	0.16	TRUE		1	PLCG1	0.22	TRUE		1	TP53	0.13	TRUE
2	GRB2	0.65	FALSE		2	RHOA	0.78	TRUE		2	SDC4	0.26	TRUE		2	MYC	0.028	TRUE
3	EHHADH	0.36	FALSE		3	ACACB	0.57	FALSE		3	TP53	0.012	TRUE		3	AKT1	0.32	TRUE
4	RAC1	0.2	TRUE		4	CYCS	0.13	FALSE		4	PRKACB	0.26	FALSE		4	MAPK1	0.54	TRUE
5	PLCG1	0.62	TRUE		5	GNG13	0.43	FALSE		5	CTNNB1	0.68	TRUE		5	HIF1A	0.35	TRUE
6	BCL2	0.43	TRUE		6	CARM1	0.25	FALSE		6	PRKACA	0.8	TRUE		6	HSP90AA1	0.028	TRUE
7	TP53	0.72	TRUE		7	GRB2	0.69	FALSE		7	MYC	0.82	TRUE		7	RAC1	0.2	TRUE
8	LYN	0.41	FALSE		8	RAC1	0.18	TRUE		8	HIST2H3A	0.49	FALSE		8	LYN	0.97	FALSE
9	ARNT	0.52	TRUE		9	YWHAZ	0.17	FALSE		9	NOTCH3	0.04	FALSE		9	EGFR	0.052	TRUE
10	NCOA1	0.4	TRUE		10	DGKZ	0.42	FALSE		10	RALA	0.3	FALSE		10	PIK3CA	0.65	TRUE
11	BCL2L1	0.74	FALSE		11	PPP1CA	0.87	FALSE		11	RHOT1	0.93	FALSE		11	GNGT1	0.15	FALSE
12	PCNA	0.29	FALSE		12	TRAF2	0.026	FALSE		12	MAPK3	0.54	FALSE		12	TGFB1	0.11	FALSE
13	RAC3	0.0016	FALSE		13	CASP3	0.15	FALSE		13	CYP2B6	0.36	FALSE		13	CYCS	0.009	FALSE
14	MAPK1	0.029	TRUE		14	MAX	0.17	TRUE		14	CDK8	0.89	FALSE		14	TGS1	0.93	FALSE
15	NCOA2	0.29	TRUE		15	CAD	0.4	FALSE		15	ALDH1B1	0.23	FALSE		15	EHHADH	0.066	FALSE
16	ALDH3A2	0.76	FALSE		16	SMAD4	0.5	TRUE		16	RAC1	0.85	TRUE		16	SHC1	0.073	FALSE
17	MED1	0.62	FALSE		17	SHC1	0.23	FALSE		17	SMAD4	0.52	TRUE		17	TBL1XR1	0.43	TRUE
18	NRIP1	0.78	FALSE		18	ALDH1B1	0.96	FALSE		18	ITGB1	0.68	FALSE		18	LAMB3	0.011	FALSE
19	RHOA	0.15	TRUE		19	GAD1	0.68	FALSE		19	PRKAR1B	0.55	FALSE		19	MYB	0.16	TRUE
20	FKBP1A	0.12	FALSE		20	PTP4A1	0.31	FALSE		20	CDC42	0.035	FALSE		20	CREBBP	0.46	TRUE
21	ACOX1	0.48	FALSE		21	HSP90AA1	0.077	TRUE		21	STAM	0.52	FALSE		21	HSP90B1	0.1	FALSE
22	SOD1	0.29	FALSE		22	NOS2	0.0098	FALSE		22	NFATC2	0.83	TRUE		22	PTGS2	0.35	FALSE
23	DBT	0.19	FALSE		23	MEF2D	1	FALSE		23	SIN3B	0.5	FALSE		23	FADD	0.00065	FALSE
24	ALDH7A1	0.48	FALSE		24	MMP9	0.3	FALSE		24	ARNT	0.82	TRUE		24	GSTA1	0.82	FALSE
25	PRKAR2A	0.022	FALSE		25	TXN	0.02	FALSE		25	ESR1	0.52	TRUE		25	UGT1A5		FALSE
26	CAD	0.043	FALSE		26	PLAU	0.75	FALSE		26	FYN	0.66	FALSE		26	GSTO2	0.62	FALSE
27	CTNNB1	0.94	TRUE		27	RAB3A	0.39	FALSE		27	GGT7	0.44	FALSE		27	UGT2B15	0.79	FALSE
28	ALOX15	0.51	FALSE		28	TP53	0.038	TRUE		28	CCR8	0.37	FALSE		28	MAX	0.53	TRUE
29	VDAC1	0.6	FALSE		29	SHMT2	0.01	FALSE		29	PARD6B	0.31	FALSE		29	PRKCA	0.29	FALSE
30	P4HB	0.027	FALSE		30	EHHADH	0.34	FALSE		30	GNAL	0.12	FALSE		30	GGT1	0.4	FALSE
31	SRC	0.0048	TRUE		31	FN1	0.3	FALSE		31	YWHAB	0.91	FALSE		31	RAP1B	0.68	FALSE
32	ESR1	0.16	TRUE		32	TRIM28	0.96	FALSE		32	CITED2	0.55	FALSE		32	ARRB1	0.11	FALSE
33	CYP2C8	0.065	FALSE		33	STAT6	0.66	TRUE		33	FGF3		FALSE		33	HIST2H3A	0.49	FALSE
34	YWHAB	0.55	FALSE		34	CAPNS1	0.68	FALSE		34	ITGA2	0.54	FALSE		34	NT5E	0.004	FALSE
35	TLR2	0.53	FALSE		35	SOD1	0.024	FALSE		35	TKT	0.011	FALSE		35	HSF1	0.07	FALSE
36	UGT1A3	0.17	FALSE		36	PPP2R2C	0.26	FALSE		36	HSP90AB1	0.67	TRUE		36	IGF1R	0.75	FALSE
37	ARTN	0.2	FALSE		37	MAPK1	0.13	TRUE		37	TYK2	0.17	FALSE		37	PLD1	0.8	FALSE
38	BGN	0.06	FALSE		38	COPS5	0.0096	FALSE		38	ASAP1	0.4	FALSE		38	PTGES3	0.13	FALSE
39	COPS5	1	FALSE		39	ILK	0.83	FALSE		39	ETS2	0.22	FALSE		39	EPRS	0.0062	FALSE
40	FOS	0.2	FALSE		40	SDC1	0.007	FALSE		40	GOT2	0.1	FALSE		40	MAPK3	0.97	FALSE
41	GOT2	0.68	FALSE		41	CYP2C8	0.86	FALSE		41	MAP2K3	0.84	FALSE		41	STX1A	0.33	FALSE
42	GOT1	0.35	FALSE		42	RALA	0.28	FALSE		42	PHKG2	0.062	FALSE		42	IRF3	0.67	FALSE
43	TRIM45	0.59	FALSE		43	BCL2L1	0.21	FALSE		43	PRL	0.061	FALSE		43	PIK3CD	0.91	FALSE
44	CCR3	0.74	FALSE		44	CDC42	0.45	FALSE		44	PLXNA1	0.83	FALSE		44	ASPH	0.25	FALSE
45	IL7R	0.55	TRUE		45	GSS	0.78	FALSE		45	NOS3	0.96	FALSE		45	PPP3CA	0.61	FALSE
46	ACAA1	0.25	FALSE		46	ATP1A1	0.92	TRUE		46	PLXNA3	0.24	FALSE		46	HSD17B12	0.17	FALSE
47	CFL1	0.19	FALSE		47	PYCARD	0.011	FALSE		47	PROCR	0.91	FALSE		47	PLCG1	0.71	TRUE
48	ITGB8	0.013	FALSE		48	ADSS	0.81	FALSE		48	E2F1	0.99	FALSE		48	ROCK1	0.15	FALSE
49	PLXNA3	0.74	FALSE		49	NOTCH2	0.91	TRUE		49	GNGT1	0.056	FALSE		49	ADSL	0.066	FALSE
50	GPX5		FALSE		50	PRKACA	0.32	TRUE		50	SLC9A3R2	0.052	FALSE		50	MTR	0.22	FALSE

## Sheet: Survival result of IMC
		Survival analysis result of IMCDriver for top50 ranking driver genes on four cancers by using an online tool GEPIA2（http://gepia2.cancer-pku.cn/#survival）
	BLCA					BRCA					COAD					HNSC
Ranking	Gene	logrank p	CGC		Ranking	Gene	logrank p	CGC		Ranking	Gene	logrank p	CGC		Ranking	Gene	logrank p	CGC
	BLCA	5				BRCA	2				COAD	4				HNSC	8
1	NF1	0.66	TRUE		1	FH	0.42	TRUE		1	NCOR1	0.92	TRUE		1	CDKN2A	0.084	TRUE
2	PER1	0.87	TRUE		2	FCGR2B	0.11	TRUE		2	ARHGEF10	0.36	FALSE		2	NCKIPSD	0.7	TRUE
3	WRN	0.21	TRUE		3	ARNT	0.36	TRUE		3	DCC	0.97	FALSE		3	PDCD1LG2	0.65	TRUE
4	SOX2	0.02	TRUE		4	NTRK1	0.86	TRUE		4	TP53	0.012	TRUE		4	MITF	0.86	TRUE
5	TBL1XR1	0.97	TRUE		5	PTPRC	0.068	TRUE		5	TOP1	0.84	TRUE		5	ETV5	0.028	TRUE
6	TP53	0.72	TRUE		6	MUC1	0.49	TRUE		6	MALT1	0.12	TRUE		6	ROBO2	0.2	FALSE
7	NRG1	0.77	TRUE		7	AKT3	0.54	FALSE		7	PLCG1	0.22	TRUE		7	SETD2	0.22	TRUE
8	RAB11FIP1	0.78	FALSE		8	CBFB	0.56	TRUE		8	NDRG1	0.98	TRUE		8	SRGAP3	0.58	TRUE
9	TAF15	0.55	TRUE		9	DDR2	0.7	TRUE		9	TCEA1	0.64	TRUE		9	CCR4	9e-06	FALSE
10	NCOA4	0.68	TRUE		10	NTHL1	0.17	FALSE		10	APC	0.69	TRUE		10	TGFBR2	0.96	TRUE
11	HRAS	0.92	TRUE		11	CDH1	0.095	TRUE		11	CARD11	0.72	TRUE		11	CTNNB1	0.15	TRUE
12	ETV5	0.016	TRUE		12	MAF	0.61	TRUE		12	HEY1	0.14	TRUE		12	MYD88	0.037	TRUE
13	CDKN2A	0.85	TRUE		13	USP6	0.86	TRUE		13	SS18	0.8	TRUE		13	PTPRD	0.83	FALSE
14	TOP1	0.93	TRUE		14	ELF3	0.22	FALSE		14	GRP	0.039	FALSE		14	MLLT3	0.69	TRUE
15	MLLT3	0.84	TRUE		15	CREBBP	0.5	TRUE		15	CDH19	0.18	FALSE		15	CACNA1D	0.077	TRUE
16	PDCD1LG2	0.1	TRUE		16	MDM4	0.49	TRUE		16	MC2R	NA	FALSE		16	PBRM1	0.03	TRUE
17	PTPRT	0.43	TRUE		17	ELK4	0.67	TRUE		17	SENP3	0.9	FALSE		17	PSIP1	0.91	TRUE
18	SRGAP3	0.5	TRUE		18	CYLD	0.86	TRUE		18	NDUFV2	0.26	FALSE		18	TP53	0.13	TRUE
19	KIF5B	0.6	TRUE		19	TPM3	0.65	TRUE		19	RAB31	0.35	FALSE		19	SOX2	0.2	TRUE
20	AXIN2	0.89	TRUE		20	CBL	0.74	TRUE		20	ZMYM2	0.49	FALSE		20	FBLN2	0.81	FALSE
21	TAL2	0.67	TRUE		21	MYH9	0.94	TRUE		21	SRC	0.76	TRUE		21	TBL1XR1	0.43	TRUE
22	ASPSCR1	0.68	TRUE		22	HERPUD1	0.46	TRUE		22	COX6C	0.87	TRUE		22	LRP1B	0.061	TRUE
23	RECQL4	0.47	TRUE		23	MPZ	0.96	FALSE		23	CNTNAP2	0.96	FALSE		23	XPC	0.27	TRUE
24	OR3A3	NA	FALSE		24	OR2G6	NA	FALSE		24	EXT1	0.37	TRUE		24	TCEA1	0.77	TRUE
25	ABR	0.2	FALSE		25	SOCS1	0.057	TRUE		25	SALL4	0.82	TRUE		25	EXT1	0.58	TRUE
26	WT1	0.023	TRUE		26	PBX1	0.69	TRUE		26	SMAD2	0.97	TRUE		26	FANCG	0.73	TRUE
27	PSMB6	0.024	FALSE		27	MYC	0.16	TRUE		27	LCP1	0.97	TRUE		27	EIF4A2	0.72	TRUE
28	EXT1	0.43	TRUE		28	PRKCB	0.072	FALSE		28	NCOA2	0.75	TRUE		28	FANCD2	0.3	TRUE
29	NBEA	0.24	FALSE		29	STAT3	0.82	TRUE		29	BCL2	0.5	TRUE		29	PAX5	0.98	TRUE
30	RBPMS	0.34	FALSE		30	MKL1	0.22	TRUE		30	CDH2	0.017	FALSE		30	PIK3CA	0.65	TRUE
31	PSIP1	0.3	TRUE		31	PFDN2	0.55	FALSE		31	WRN	0.31	TRUE		31	NFIB	0.68	TRUE
32	ERBB4	0.75	TRUE		32	TNFRSF17	0.073	TRUE		32	HR	0.32	FALSE		32	RECQL4	0.45	TRUE
33	UNC5D	NA	FALSE		33	HLX	0.46	FALSE		33	SDC4	0.26	TRUE		33	GMPS	0.14	TRUE
34	POLE	0.62	TRUE		34	MYH11	0.55	TRUE		34	ID1	0.11	FALSE		34	LPP	0.83	TRUE
35	DEFB1	0.87	FALSE		35	CCR7	0.0093	FALSE		35	PTK6	0.96	TRUE		35	ATR	0.18	TRUE
36	CASP3	0.14	FALSE		36	RASSF5	0.68	FALSE		36	IKBKB	0.54	TRUE		36	RAD21	0.17	TRUE
37	DEFA4	NA	FALSE		37	CDC73	0.69	TRUE		37	RUNX1T1	0.046	TRUE		37	VHL	0.58	TRUE
38	U2AF1	0.067	TRUE		38	IL6R	0.28	FALSE		38	PTPRT	1	TRUE		38	DCC	0.15	FALSE
39	STAT5B	0.9	TRUE		39	S100A7	0.89	FALSE		39	CDH17	0.29	FALSE		39	CD274	0.97	TRUE
40	MLLT6	0.0067	TRUE		40	NSL1	0.76	FALSE		40	SMAD4	0.52	TRUE		40	PPARG	0.29	TRUE
41	PPP1R3B	0.49	FALSE		41	PTGS2	0.39	FALSE		41	FGFR1	0.54	TRUE		41	RAF1	0.05	TRUE
42	TNKS	0.42	FALSE		42	RNF2	0.53	FALSE		42	SOX7	0.14	FALSE		42	BCL2	0.034	TRUE
43	FANCG	0.25	TRUE		43	TAF15	0.46	TRUE		43	SH2D4A	0.1	FALSE		43	FOXP1	0.025	TRUE
44	OLIG2	NA	TRUE		44	ZBTB16	0.78	TRUE		44	CYSLTR2	0.51	FALSE		44	COX6C	0.25	TRUE
45	NFIB	0.96	TRUE		45	ATP8B2	0.9	FALSE		45	EDN3	0.064	FALSE		45	HEY1	0.27	TRUE
46	MAFB	0.33	TRUE		46	S100A1	0.66	FALSE		46	IKZF1	0.41	TRUE		46	GATA2	0.55	TRUE
47	CXCL16	0.42	FALSE		47	CACYBP	0.038	FALSE		47	WISP1	0.22	FALSE		47	FAT1	0.021	TRUE
48	MED11	0.89	FALSE		48	TERF2	0.36	FALSE		48	POLI	0.11	FALSE		48	JAK2	0.2	TRUE
49	ALOX15	0.51	FALSE		49	RGS7	0.15	FALSE		49	NDEL1	0.84	FALSE		49	MYC	0.028	TRUE
50	PPM1D	0.52	TRUE		50	CDK10	0.8	FALSE		50	CUL4A	0.96	FALSE		50	MLH1	0.36	TRUE
